# Supplementary material for: Whole genome sequencing of recombinant viruses obtained from co-infection and superinfection of Vero cells with modified vaccinia virus ankara vectored influenza vaccine and a naturally occurring cowpox virus
Source: Front Immunol. 2024 Apr 3;15:1277447. doi: 10.3389/fimmu.2024.1277447 (PMC11021749; doi:10.3389/fimmu.2024.1277447)
Supplement: Supplementary file 2 [file DataSheet_2.xlsx]

## Sheet: Suppl.Table1
Supplementary Table S1. List of the progenies viruses from the coinfection and superinfection experiments.
Experiments		Virus name
Co-infection	CPXV-NO-F1, MVA-HANP	V-Rec1
Superinfection	Superinfection 1 (CPXV-NO-F1/ MVA-HANP-4h)	V-Rec2
		V-Rec3
	Superinfection 2 (MVA-HANP/ CPXV-NO-F1-4h)	V-Rec4
		V-Rec5
		V-Rec6
	Superinfection 3 (CPXV-NO-F1/ MVA-HANP-6h)	V-Rec7
		V-Rec8
		V-Rec9
		V-Rec10
		V-Rec11
	Superinfection 4 (MVA-HANP/ CPXV-NO-F1-6h)	V-Rec12

## Sheet: Suppl.Table2
Supplementary Table S2. Predicted coding sequences (CDS) in CPXV-No-F1 and MVA-HANP compared to reference genomes CPXV-Brighton (CPXV-Br) and VACV-Copenhagen (VACV-Cop)
			CPXV-No-F1					VACV-MVA-HANP
Function	VACV-Cop	CPXV-Br	CDS	Start	Stop	Length	Direction	CDS	Start	Stop	Length	Direction
CPV-B-002	-	CPXV002	NoF1-001	894	1121	228	reverse	-
Chemokine binding protein (Cop-C23L)	B29R/C23L	vCCI/CPXV003	NoF1-002	1150	1887	738	reverse	MVA-HANP-001 f	6485	6895	411	reverse
CPV-B-004	-	CXPV004	overlap					-
TNF receptor (CrmB) (Cop-C22L)	B28R/C22L	crmB/CPXV005	NoF1-003	1961	3034	1074	reverse	-
Ankyrin (Cop-C19L)	B25R/C19L	CPXV006	NoF1-004	3112	4878	1767	reverse	MVA-HANP-002 f	7327	7857	531	reverse
Ankyrin-like repeat containing protein	-	CPXV007	NoF1-005	4960	5049	90	reverse	-
Ankyrin (Cop-C17L)	B24R/C18L	CPXV008	NoF1-006	5089	7095	2007	reverse	MVA-HANP-003 f	8378	8515	138	reverse
	B23R/C17L							MVA-HANP-004 f	8545	8853	309	reverse
								MVA-HANP-005 f	8930	9631	702	reverse
Hypothetical protein (Cop-C16L)	C16L	CPXV009/CPXV222	NoF1-007	7310	7771	462	reverse	-
Alpha amanatin target protein (Cop-N2L)	N2L	CPXV010	NoF1-008	7942	8595	654	reverse	-
BTB Kelch-domain containing protein; CRL complex (Cop-A55R)	-	-	NOF1-009	8908	9501	594	reverse	-
Ankyrin (Cop-B20R)	B20R	CPXV011	NoF1-010	9828	11843	2016	reverse	-
C-type lectin domain containing protein	-	CPXV012	NoF1-011	12070	12279	210	reverse	-
BTB Kelch-domain containing protein; CRL complex (Cop-A55R)	A55R	CPXV013	NoF1-012	12707	13318	612	reverse	-
TNF receptor (CrmB) (Cop-C22L)	C22L	CPXV014	NoF1-013	13393	14001	609	reverse	-
TNF-alpha receptor like protein	-	vCD30/CPXV015	NoF1-014	13998	14330	333	reverse	-
Ankyrin (Cop-B18R)	B18R	CPXV016	NoF1-015	14405	16708	2304	reverse	-
Ankyrin (CPXV-017)	-	CPXV017	NoF1-016	16984	18291	1308	reverse	-
MPV-Z-N3R	-	CPXV018	NoF1-017	18390	18905	516	reverse	-
Ankyrin (Cop-B18R)	B18R	CPXV019	NoF1-018	18968	21583	2616	reverse	-
Host range protein	-	CPXV020	NoF1-019	21631	22149	519	reverse	-
Secreted EGF-like protein (Cop-C11R)	C11R	VGF/CPXV021	NoF1-020	22316	22741	426	forward	MVA-HANP-006	10276	10698	423	forward
IL-1 receptor antagonist (Cop-C10L)	C10L	CPXV022	NoF1-021	22894	23889	996	reverse	MVA-HANP-007	10851	11831	981	reverse
Zinc finger-like protein	-	CPXV023	NoF1-022	24404	25132	729	forward	MVA-HANP-008 f	12336	12611	276	forward
Soluble IL-18 binding protein (Bsh-D7L)	-	CPXV024	NoF1-023	25281	25661	381	reverse	MVA-HANP-009	13125	13487	363	reverse
Ankyrin|Host Range (Bang-D8L)	-	VHR1/CPXV025	NoF1-024	25720	27735	2016	reverse	MVA-HANP-010 f	13546	13818	273	reverse
								MVA-HANP-011 f	13831	14259	429	reverse
								MVA-HANP-012 f	14348	14755	408	reverse
								MVA-HANP-013 f	14984	15232	249	reverse
								MVA-HANP-014 f	15278	15493	216	reverse
ANK-containing protein	-	CPXV026	NoF1-025	27849	28040	192	reverse	MVA-HANP-015	15597	15776	180	reverse
Ankyrin; Type I IFN resistance (Cop-C9L)	C9L	CPXV027	NoF1-026	28214	30118	1905	reverse	MVA-HANP-016 f	15949	16278	330	reverse
								MVA-HANP-017 f	16569	16859	291	reverse
								MVA-HANP-018 f	16939	17832	894	reverse
Unknown (Cop-C8L)	C8L	CPXV028	NoF1-027	30160	30717	558	reverse	MVA-HANP-019	17875	18408	534	reverse
Type 1 IFN inhibitor (Cop-C7L)	C7L	CPXV029	NoF1-028	30789	31241	453	reverse	MVA-HANP-020	18480	18932	453	reverse
Bcl-2-like protein, IFN-beta inhibitor (Cop-C6L )	C6L	CPXV030	NoF1-029	31472	31939	468	reverse	MVA-HANP-021	19141	19614	474	reverse
Kelch-like protein (Cop-C5L)	C5L	CPXV031	overlap					-
Kelch-like protein (Cop-C5L)	C5L	CPXV032	NoF1-030	32272	32649	378	reverse	-
IL-1 receptor antagonist (Cop-C10L)	C4L	CPXV033	NoF1-031	32710	33657	948	reverse	-
Complement binding (secreted) (Cop-C3L)	C3L	CPXV034	NoF1-032	33724	34518	795	reverse	-
POZ|BTB Kelch domain protein (Cop-C2L)	C2L	CPXV035	NoF1-033	34581	36119	1539	reverse	-
Putative TLR signalling inhibitor (Cop-C1L)	C1L	CPXV036	NoF1-034	36188	36826	639	reverse	-
Anti-apoptotic Bcl-2-like protein (Cop-N1L)	N1L	CPXV037	NoF1-035	36868	37221	354	reverse	MVA-HANP-022 f	19757	20098	342	reverse
Alpha amanatin target protein (Cop-N2L)	N2L	CPXV038	NoF1-036	37343	37873	531	reverse	MVA-HANP-023	20217	20729	513	reverse
ANK-containing protein; apoptosis inihibitor (Cop-M1L)	M1L	CPXV039	NoF1-037	37916	39331	1416	reverse	-
NFkB inhibitor (Cop-M2L)	M2L	CPXV040	NoF1-038	39309	39971	663	reverse	-
Ankyrin|NFkB inhibitor (Cop-K1L)	K1L	CPXV041	NoF1-039	40095	40952	858	reverse	MVA-HANP-024 f	20758	21054	297	reverse
Serpin 1,2,3 (Cop-K2L)	K2L	SPI3/CPXV042	NoF1-040	41310	42431	1122	reverse	MVA-HANP-025	21260	22369	1110	reverse
IFN resistance, PKR|eIF-alpha inhibitor (Cop-K3 L)	K3L	CPXV043	NoF1-041	42482	42748	267	reverse	MVA-HANP-026	22419	22685	267	reverse
Phospholipase-D-like protein (Cop-K4L)	K4L	CPXV044	NoF1-042	42808	44082	1275	reverse	MVA-HANP-027	22737	24011	1275	reverse
Monoglyceride lipase (Cop-K5L/K6L)	K5L	CPXV045	NoF1-043	44110	44940	831	reverse	MVA-HANP-028 f	24039	24551	513	reverse
	K6L							MVA-HANP-029 f	24573	24767	195	reverse
Host immune response repressor (Cop-K7R)	K7R	CPXV046	NoF1-044	45078	45527	450	forward	MVA-HANP-030	24937	25386	450	forward
CPV-B-047	-	CPXV047	overlap					-
Caspase-9 (apoptosis) inhibitor (mitochondrial- associated) (Cop-F1L)	F1L	CPXV048	NoF1-045	45601	46344	744	reverse	MVA-HANP-031	25451	26119	669	reverse
dUTPase (Cop-F2L)	F2L	CPXV049	NoF1-046	46344	46787	444	reverse	MVA-HANP-032	26131	26574	444	reverse
Kelch-like protein (Cop-F3L)	F3L	CPXV050	NoF1-047	46811	48253	1443	reverse	MVA-HANP-033	26598	28028	1431	reverse
Ribonucleotide reductase small subunit (Cop-F4L )	F4L	CPXV051	NoF1-048	48264	49265	1002	reverse	MVA-HANP-034	28039	28998	960	reverse
36kDa major membrane protein (Cop-F5L)	F5L	CPXV052	NoF1-049	49255	50220	966	reverse	MVA-HANP-035 f	29030	29323	294	reverse
								MVA-HANP-036 f	29292	29948	657	reverse
Hypothetical protein (Cop-F6L)	F6L	CPXV053	NoF1-050	50250	50465	216	reverse	MVA-HANP-037	29978	30202	225	reverse
Hypothetical protein (Cop-F7L)	F7L	CPXV054	NoF1-051	50481	50726	246	reverse	MVA-HANP-038	30218	30460	243	reverse
Cytoplasmic protein (Cop-F8L)	F8L	CPXV055	NoF1-052	51003	51200	198	reverse	MVA-HANP-039	30607	30804	198	reverse
S-S bond formation pathway protein substrate (Cop-F9L)	F9L	CPXV056	NoF1-053	51261	51899	639	reverse	MVA-HANP-040	30864	31502	639	reverse
Essential Ser|Thr kinase morph (Cop-F10L)	F10L	CPXV057	NoF1-054	51886	53205	1320	reverse	MVA-HANP-041	31489	32808	1320	reverse
VV_Cop-F ORF D	-	CPXV058	overlap					-
RhoA signalling inhibitor, virus release protei n (Cop-F11L)	F11L	CPXV059	NoF1-055	53228	54292	1065	reverse	MVA-HANP-042 f	32831	33085	255	reverse
								MVA-HANP-043 f	33542	33844	303	reverse
EEV maturation protein (Cop-F12L)	F12L	CPXV060	NoF1-056	54335	56239	1905	reverse	MVA-HANP-044	33887	35794	1908	reverse
Palmitylated EEV membrane glycoprotein (Cop-F13 L)	F13L	CPXV061	NoF1-057	56273	57391	1119	reverse	MVA-HANP-045	35821	36939	1119	reverse
Unknown (Cop-F14L)	F14L	CPXV062	NoF1-058	57409	57630	222	reverse	MVA-HANP-046	36957	37178	222	reverse
IMV protein (Cop-F14.5L)	F14.5L	62.5	-					MVA-HANP-047	37228	37377	150	reverse
CPV-B-063	-	CPXV063	NoF1-059	57677	57835	159	forward	-
Unknown conserved protein (Cop-F15L)	F15L	CPXV064	NoF1-060	57903	58379	477	reverse	MVA-HANP-048	37450	37926	477	reverse
Non-functional Serine Recombinase (Cop-F16L)	F16L	CPXV065	NoF1-061	58379	59080	702	reverse	MVA-HANP-049	37933	38628	696	reverse
DNA-binding phosphoprotein (VP11); mTOR antagonist (Cop-F17R)	F17R	CPXV066	NoF1-062	59143	59448	306	forward	MVA-HANP-050	38692	38997	306	forward
Poly (A) polymerase catalytic subunit (VP55) (Cop-E1L)	E1L	CPXV067	NoF1-063	59445	60884	1440	reverse	MVA-HANP-051	38994	40433	1440	reverse
IEV morphogenesis (Cop-E2L)	E2L	CPXV068	NoF1-064	60881	63094	2214	reverse	MVA-HANP-052	40430	42643	2214	reverse
dsRNA-binding protein, IFN resistance|PKR inhibitor (Z-DNA binding) (Cop-E3L)	E3L	CPXV069	NoF1-065	63225	63797	573	reverse	MVA-HANP-053	42770	43342	573	reverse
RNA polymerase subunit (RPO30) (Cop-E4L)	E4L	CPXV070	NoF1-066	63852	64637	786	reverse	MVA-HANP-054	43397	44176	780	reverse
Virosome component (Cop-E5R)	E5R	CPXV071	NoF1-067	64757	65710	954	forward	MVA-HANP-055	44253	45248	996	forward
Virion protein (Cop-E6R)	E6R	CPXV072	NoF1-068	65830	67533	1704	forward	MVA-HANP-056	45385	47088	1704	forward
Myristylated protein (Cop-E7R)	E7R	CPXV073	NoF1-069	67595	68092	498	forward	MVA-HANP-057	47155	47655	501	forward
ER-localized membrane protein, virion core protein (Cop-E8R)	E8R	CPXV074	NoF1-070	68203	69024	822	forward	MVA-HANP-058	47768	48589	822	forward
DNA polymerase (Cop-E9L)	E9L	CPXV075	NoF1-071	69031	72048	3018	reverse	MVA-HANP-059	48596	51616	3021	reverse
Sulfhydryl oxidase (FAD-linked) (Cop-E10R)	E10R	CPXV076	NoF1-072	72080	72367	288	forward	MVA-HANP-060	51648	51935	288	forward
Virion core protein (Cop-E11L)	E11L	CPXV077	NoF1-073	72362	72751	390	reverse	MVA-HANP-061	51930	52319	390	reverse
Membrane protein (Cop-O1L)	O1L	CPXV078	NoF1-074	72738	74738	2001	reverse	MVA-HANP-062 f	52306	52764	459	reverse
								MVA-HANP-063 f	53045	54262	1218	reverse
Glutaredoxin 1 (Cop-O2L)	O2L	CPXV079	NoF1-075	74786	75112	327	reverse	MVA-HANP-064	54302	54628	327	reverse
Virus entry|fusion complex component (Cop-O3L)	O3L	-	NoF1-076	75136	75243	108	reverse	MVA-HANP-065	54652	54759	108	reverse
DNA-binding core protein (Cop-I1L)	I1L	CPXV080	NoF1-077	75258	76196	939	reverse	MVA-HANP-066	54774	55712	939	reverse
IMV membrane protein (Cop-I2L)	I2L	CPXV081	NoF1-078	76203	76424	222	reverse	MVA-HANP-067	55719	55940	222	reverse
ssDNA-binding phosphoprotein (Cop-I3L)	I3L	CPXV082	NoF1-079	76425	77234	810	reverse	MVA-HANP-068	55941	56750	810	reverse
Ribonucleotide reductase large subunit (Cop-I4L )	I4L	CPXV083	NoF1-080	77317	79632	2316	reverse	MVA-HANP-069	56833	59148	2316	reverse
IMV protein VP13 (Cop-I5L)	I5L	CPXV084	NoF1-081	79659	79898	240	reverse	MVA-HANP-070	59176	59415	240	reverse
Telomere-binding protein (Cop-I6L)	I6L	CPXV085	NoF1-082	79917	81065	1149	reverse	MVA-HANP-071	59434	60582	1149	reverse
Virion core cysteine protease (Cop-I7L)	I7L	CPXV086	NoF1-083	81058	82329	1272	reverse	MVA-HANP-072	60575	61846	1272	reverse
RNA helicase, DExH-NPH-II domain (Cop-I8R)	I8R	CPXV087	NoF1-084	82335	84365	2031	forward	MVA-HANP-073	61852	63882	2031	forward
Metalloprotease (Cop-G1L)	G1L	CPXV088	NoF1-085	84369	86144	1776	reverse	MVA-HANP-074	63886	65661	1776	reverse
Entry|fusion complex component (Cop-G3L)	G3L	CPXV089	NoF1-086	86141	86476	336	reverse	MVA-HANP-075	65658	65993	336	reverse
VLTF (late transcription elongation factor) (Cop-G2R)	G2R	CPXV090	NoF1-087	86470	87132	663	forward	MVA-HANP-076	65987	66649	663	forward
Glutaredoxin-like protein (Cop-G4L)	G4L	CPXV091	NoF1-088	87102	87476	375	reverse	MVA-HANP-077	66619	66993	375	reverse
FEN1-like nuclease (Cop-G5R)	G5R	CPXV092	NoF1-089	87479	88786	1308	forward	MVA-HANP-078	66996	68300	1305	forward
RNA polymerase subunit (RPO7) (Cop-G5.5R)	G5.5R	CPXV093	NoF1-090	88794	88985	192	forward	MVA-HANP-079	68308	68499	192	forward
NLPc|P60 superfamily protein (Cop-G6R)	G6R	CPXV094	NoF1-091	88987	89484	498	forward	MVA-HANP-080	68501	68998	498	forward
Virion phosphoprotein, early morphogenesis (Cop-G7L)	G7L	CPXV095	NoF1-092	89449	90564	1116	reverse	MVA-HANP-081	68963	70078	1116	reverse
CC_Cop-G ORF B	-	CPXV096	overlap					-
VLTF-1 (late transcription factor 1) (Cop-G8R)	G8R	CPXV097	NoF1-093	90595	91377	783	forward	MVA-HANP-082	70109	70891	783	forward
Entry|fusion complex component, myristylprotein (Cop-G9R)	G9R	CPXV098	NoF1-094	91397	92419	1023	forward	MVA-HANP-083	70911	71933	1023	forward
IMV membrane protein (Cop-L1R)	L1R	CPXV099	NoF1-095	92420	93172	753	forward	MVA-HANP-084	71934	72686	753	forward
Viral membrane assembly proteins (VMAP) (Cop-L2R)	L2R	CPXV100	NoF1-096	93204	93470	267	forward	MVA-HANP-085	72718	72981	264	forward
Internal virion protein (Cop-L3L)	L3L	CPXV101	NoF1-097	93460	94512	1053	reverse	MVA-HANP-086	72971	74023	1053	reverse
ss|dsDNA binding protein (VP8) (Cop-L4R)	L4R	CPXV102	NoF1-098	94537	95292	756	forward	MVA-HANP-087	74048	74803	756	forward
Entry and Fusion IMV protein (Cop-L5R)	L5R	CPXV103	NoF1-099	95302	95688	387	forward	MVA-HANP-088	74813	75199	387	forward
Virion morph (Cop-J1R)	J1R	CPXV104	NoF1-100	95645	96106	462	forward	MVA-HANP-089	75156	75617	462	forward
Thymidine kinase (Cop-J2R)	J2R	CPXV105	NoF1-101	96122	96655	534	forward	MVA-HANP-090	75633	76166	534	forward
Poly (A) polymerase small subunit (VP39) (Cop-J3R)	J3R	CPXV106	NoF1-102	96723	97724	1002	forward	MVA-HANP-091	76232	77233	1002	forward
RNA polymerase subunit (RPO22) (Cop-J4R)	J4R	CPXV107	NoF1-103	97639	98196	558	forward	MVA-HANP-092	77148	77705	558	forward
IMV membrane protein (Cop-J5L)	J5L	CPXV108	NoF1-104	98257	98658	402	reverse	MVA-HANP-093	77773	78174	402	reverse
RNA polymerase subunit (RPO147) (Cop-J6R)	J6R	CPXV109	NoF1-105	98765	102625	3861	forward	MVA-HANP-094	78280	82140	3861	forward
Tyr|Ser phosphatase, IFN-gamma inhibitor (Cop-H1L)	H1L	CPXV110	NoF1-106	102622	103137	516	reverse	MVA-HANP-095	82137	82652	516	reverse
IMV membrane protein (Cop-H2R)	H2R	CPXV111	NoF1-107	103151	103720	570	forward	MVA-HANP-096	82666	83235	570	forward
IMV heparin binding surface protein (Cop-H3L)	H3L	CPXV112	NoF1-108	103723	104700	978	reverse	MVA-HANP-097	83238	84212	975	reverse
RAP94 (RNA pol assoc protein) (Cop-H4L)	H4L	CPXV113	NoF1-109	104701	107088	2388	reverse	MVA-HANP-098	84213	86600	2388	reverse
VLTF-4 (late transcription factor 4) (Cop-H5R)	H5R	CPXV114	NoF1-110	107274	107894	621	forward	MVA-HANP-099	86786	87397	612	forward
DNA topoisomerase type I (Cop-H6R)	H6R	CPXV115	NoF1-111	107895	108839	945	forward	MVA-HANP-100	87398	88342	945	forward
CPV-B-116	-	CPXV116	overlap					-
Viral membrane assembly proteins (VMAP) (Cop-H7R)	H7R	CPXV117	NoF1-112	108877	109317	441	forward	MVA-HANP-101	88379	88819	441	forward
mRNA capping enzyme large subunit (Cop-D1R)	D1R	CPXV118	NoF1-113	109361	111895	2535	forward	MVA-HANP-102	88863	91397	2535	forward
Virion core (Cop-D2L)	D2L	CPXV119	NoF1-114	111854	112294	441	reverse	MVA-HANP-103	91356	91796	441	reverse
Virion core (Cop-D3R)	D3R	CPXV120	NoF1-115	112287	113000	714	forward	MVA-HANP-104	91789	92490	702	forward
Uracil-DNA glycosylase, DNA polymerase processi vity factor (Cop-D4R)	D4R	CPXV121	NoF1-116	113000	113656	657	forward	MVA-HANP-105	92490	93146	657	forward
NTPase, DNA primase (Cop-D5R)	D5R	CPXV122	NoF1-117	113688	116045	2358	forward	MVA-HANP-106	93178	95535	2358	forward
Morphogenesis, VETF-s (early transcription fact or small) (Cop-D6R)	D6R	CPXV123	NoF1-118	116086	117999	1914	forward	MVA-HANP-107	95576	97489	1914	forward
RNA polymerase subunit (RPO18) (Cop-D7R)	D7R	CPXV124	NoF1-119	118026	118511	486	forward	MVA-HANP-108	97516	98001	486	forward
Carbonic anhydrase, GAG-binding IMV membrane protein (Cop-D8L)	D8L	CPXV125	NoF1-120	118474	119388	915	reverse	MVA-HANP-109	97964	98878	915	reverse
mRNA decapping enzyme (Cop-D9R)	D9R	CPXV126	NoF1-121	119430	120071	642	forward	MVA-HANP-110	98920	99561	642	forward
mRNA decapping enzyme (Cop-D10R)	D10R	CPXV127	NoF1-122	120068	120814	747	forward	MVA-HANP-111	99558	100304	747	forward
ATPase, NPH1 (Cop-D11L)	D11L	CPXV128	NoF1-123	120815	122710	1896	reverse	MVA-HANP-112	100305	102200	1896	reverse
mRNA capping enzyme small subunit (Cop-D12L)	D12L	CPXV129	NoF1-124	122744	123607	864	reverse	MVA-HANP-113	102235	103098	864	reverse
VV_Tan-unkown-16	-	CPXV130	overlap					-
Trimeric virion coat protein (rifampicin res) ( Cop-D13L)	D13L	CPXV131	NoF1-125	123638	125293	1656	reverse	MVA-HANP-114	103129	104784	1656	reverse
VLTF-2 (late transcription factor 2) (Cop-A1L)	A1L	CPXV132	NoF1-126	125317	125769	453	reverse	MVA-HANP-115	104808	105260	453	reverse
VLTF-3 (late transcription factor 3) (Cop-A2L)	A2L	CPXV133	NoF1-127	125790	126464	675	reverse	MVA-HANP-116	105281	105955	675	reverse
S-S bond formation pathway protein (Cop-A2.5L)	A2.5L	CPXV134	NoF1-128	126461	126694	234	reverse	MVA-HANP-117	105952	106182	231	reverse
P4b precursor (Cop-A3L)	A3L	CPXV135	NoF1-129	126709	128643	1935	reverse	MVA-HANP-118	106197	108131	1935	reverse
39kDa virion core protein (Cop-A4L)	A4L	CPXV136	NoF1-130	128696	129577	882	reverse	MVA-HANP-119	108184	109002	819	reverse
RNA polymerase subunit (RPO19) (Cop-A5R)	A5R	CPXV137	NoF1-131	129615	130109	495	forward	MVA-HANP-120	109040	109534	495	forward
Viral membrane assembly proteins (VMAP), core protein (Cop-A6L)	A6L	CPXV138	NoF1-132	130106	131224	1119	reverse	MVA-HANP-121	109531	110649	1119	reverse
VETF-L (early transcription factor large) (Cop- A7L)	A7L	CPXV139	NoF1-133	131248	133380	2133	reverse	MVA-HANP-122	110673	112805	2133	reverse
VITF-3 34kda subunit (Cop-A8R)	A8R	CPXV140	NoF1-134	133434	134300	867	forward	MVA-HANP-123	112859	113725	867	forward
Viral membrane associated, early morphogenesis protein (Cop-A9L)	A9L	CPXV141	NoF1-135	134293	134640	348	reverse	MVA-HANP-124	113718	114002	285	reverse
P4a precursor (Cop-A10L)	A10L	CPXV142	NoF1-136	134641	137322	2682	reverse	MVA-HANP-125	114003	116678	2676	reverse
Viral membrane assembly proteins (VMAP) (Cop-A1 1R)	A11R	CPXV143	NoF1-137	137337	138293	957	forward	MVA-HANP-126	116693	117649	957	forward
Virion core and cleavage processing protein (Cop-A12L)	A12L	CPXV144	NoF1-138	138295	138873	579	reverse	MVA-HANP-127	117651	118214	564	reverse
IMV membrane protein, virion maturation (Cop-A13L)	A13L	CPXV145	NoF1-139	138897	139109	213	reverse	MVA-HANP-128	118238	118450	213	reverse
Essential IMV membrane protein (Cop-A14L)	A14L	CPXV146	NoF1-140	139217	139489	273	reverse	MVA-HANP-129	118558	118830	273	reverse
Non-essential IMV membrane protein (Cop-A14.5L)	A14.5L	CPXV147	NoF1-141	139506	139667	162	reverse	MVA-HANP-130	118847	119008	162	reverse
Core protein (Cop-A15L)	A15L	CPXV148	NoF1-142	139657	139941	285	reverse	MVA-HANP-131	118998	119282	285	reverse
Myristylated protein, essential for entry|fusion (Cop-A16L)	A16L	CPXV149	NoF1-143	139925	141058	1134	reverse	MVA-HANP-132	119266	120399	1134	reverse
IMV membrane protein (Cop-A17L)	A17L	CPXV150	NoF1-144	141061	141669	609	reverse	MVA-HANP-133	120402	121013	612	reverse
DNA helicase, transcript release factor (Cop-A18R)	A18R	CPXV151	NoF1-145	141684	143165	1482	forward	MVA-HANP-134	121028	122509	1482	forward
Zinc finger-like protein (Cop-A19L)	A19L	CPXV152	NoF1-146	143146	143379	234	reverse	MVA-HANP-135	122490	122723	234	reverse
IMV membrane protein, entry|fusion complex component (Cop-A21L)	A21L	CPXV153	NoF1-147	143380	143733	354	reverse	MVA-HANP-136	122724	123077	354	reverse
DNA polymerase processivity factor (Cop-A20R)	A20R	CPXV154	NoF1-148	143732	145012	1281	forward	MVA-HANP-137	123076	124356	1281	forward
Holliday junction resolvase (Cop-A22R)	A22R	CPXV155	NoF1-149	144942	145505	564	forward	MVA-HANP-138	124286	124849	564	forward
VITF-3 45kda subunit (Cop-A23R)	A23R	CPXV156	NoF1-150	145525	146673	1149	forward	MVA-HANP-139	124869	126017	1149	forward
RNA polymerase subunit (RPO132) (Cop-A24R)	A24R	rpo132/CPXV157	NoF1-151	146670	150164	3495	forward	MVA-HANP-140	126039	129509	3471	forward
A-type inclusion protein (Cop-A25L)	A25L	CPXV158	NoF1-152	150142	153918	3777	reverse	MVA-HANP-141 f	129514	129711	198	reverse
Unknown (CPV-B-160)	-	CPXV160	overlap					-
P4c precursor (Cop-A26L)	A26L	CPXV161	NoF1-153	153964	155532	1569	reverse	MVA-HANP-142 f	130297	130989	693	reverse
IMV surface protein, fusion protein (Cop-A27L)	A27L	CPXV162	NoF1-154	155584	155916	333	reverse	MVA-HANP-143	131039	131371	333	reverse
IMV MP|Virus entry (Cop-A28L)	A28L	CPXV163	NoF1-155	155917	156357	441	reverse	MVA-HANP-144	131372	131812	441	reverse
RNA polymerase subunit (RPO35) (Cop-A29L)	A29L	CPXV164	NoF1-156	156358	157275	918	reverse	MVA-HANP-145	131813	132730	918	reverse
IMV protein (Cop-A30L)	A30L	CPXV165	NoF1-157	157238	157468	231	reverse	MVA-HANP-146	132693	132926	234	reverse
Viral membrane assembly proteins (VMAP) (Cop-A30.5L)	A30.5L	165.5	NoF1-158	157501	157629	129	reverse	MVA-HANP-147	132959	133087	129	reverse
Hypothetical protein (Cop-A31R)	A31R	CPXV166	NoF1-159	157628	158041	414	forward	MVA-HANP-148	133086	133463	378	forward
ATPase|DNA packaging protein (Cop-A32L)	A32L	CPXV167	NoF1-160	158011	158820	810	reverse	MVA-HANP-149	133433	134242	810	reverse
EEV membrane phosphoglycoprotein, C-type lectin -like domain (Cop-A33R)	A33R	CPXV168	NoF1-161	158938	159513	576	forward	MVA-HANP-150	134360	134917	558	forward
C-type lectin-like IEV|EEV glycoprotein (Cop-A34R)	A34R	CPXV169	NoF1-162	159537	160043	507	forward	MVA-HANP-151	134941	135447	507	forward
VV-Cop-A ORF M	-	CPXV170	overlap					-
MHC class II antigen presentation inhibitor (Cop-A35R)	A35R	CPXV171	NoF1-163	160089	160619	531	forward	MVA-HANP-152	135491	136021	531	forward
IEV transmembrane phosphoprotein (Cop-A36R)	A36R	CPXV172	NoF1-164	160683	161351	669	forward	MVA-HANP-153	136088	136714	627	forward
Hypothetical protein (Cop-A37R)	A37R	CPXV173	NoF1-165	161418	162209	792	forward	MVA-HANP-154	136778	137569	792	forward
Unknown (Gar-A43R)	-	CPXV174	NoF1-166	162317	162502	186	forward	-
CD47-like, integral membrane protein (Cop-A38L)	A38L	CPXV175	NoF1-167	162499	163332	834	reverse	MVA-HANP-155	137829	138662	834	reverse
Semaphorin (Cop-A39R)	A39R	CPXV176	NoF1-168	163348	164559	1212	forward	MVA-HANP-156 f	138679	138930	252	forward
								MVA-HANP-157 f	139236	139868	633	forward
Lectin homolog (Cop-A40R)	A40R	CPXV177	NoF1-169	164581	165063	483	forward	MVA-HANP-158	139894	140400	507	forward
Chemokine binding protein (Cop-A41L)	A41L	CPXV178	NoF1-170	165161	165823	663	reverse	MVA-HANP-159	140439	141098	660	reverse
Profilin-like protein, ATI-localized (Cop-A42R)	A42R	CPXV179	NoF1-171	166002	166403	402	forward	MVA-HANP-160	141270	141656	387	forward
Type I membrane glycoprotein (Cop-A43R)	A43R	CPXV180	NoF1-172	166441	167022	582	forward	MVA-HANP-161	141694	142266	573	forward
Hypothetical protein (Cop-A43.5R)	A43.5R	CPXV181	NoF1-173	167025	167270	246	forward	MVA-HANP-162	142274	142510	237	forward
3 beta-hydroxysteroid dehydrogenase|delta 5->4 isomerase (Cop-A44L)	A44L	CPXV182	NoF1-174	167362	168402	1041	reverse	MVA-HANP-163	142610	143650	1041	reverse
Inactive Cu-Zn superoxide dismutase-like virion protein (Cop-A45R)	A45R	CPXV183	NoF1-175	168449	168826	378	forward	MVA-HANP-164	143697	144062	366	forward
IL-1|TLR signaling inhibitor (Cop-A46R)	A46R	CPXV184	NoF1-176	168816	169538	723	forward	MVA-HANP-165	144052	144774	723	forward
Immunoprevalent protein (Cop-A47L)	A47L	CPXV185	NoF1-177	169674	170408	735	reverse	MVA-HANP-166	144822	145538	717	reverse
Thymidylate kinase (Cop-A48R)	A48R	CPXV186	NoF1-178	170281	171123	843	forward	MVA-HANP-167	145637	146251	615	forward
Putative phosphotransferase|anion transport pro tein (Cop-A49R)	A49R	CPXV187	NoF1-179	171172	171660	489	forward	MVA-HANP-168	146275	146763	489	forward
ATP-dependent DNA ligase (Cop-A50R)	A50R	CPXV188	NoF1-180	171693	173357	1665	forward	MVA-HANP-169	146795	148453	1659	forward
Hypothetical protein (Cop-A51R)	A51R	CPXV189	NoF1-181	173410	174414	1005	forward	MVA-HANP-170	148499	149644	1146	forward
Toll|IL-1 receptor-like protein, IL-1, NFkB signalling inhibitor (Cop-A52R)	A52R	CPXV190	NoF1-182	174483	175055	573	forward	-
TNF receptor (CrmC) (Cop-A53R)	A53R	CrmC/CPXV191	-					-
CPV-B-192	-	CPXV192	NoF1-183	175819	175989	171	forward	-
BTB Kelch-domain containing protein; CRL complex (Cop-A55R)	A55R	CPXV193	NoF1-184	176193	177884	1692	forward	-
Hemagglutinin (Cop-A56R)	A56R	CPXV194	NoF1-185	177936	178850	915	forward	MVA-HANP-171	152967	153914	948	forward
Guanylate kinase (Cop-A56.5R)	A57R	CPXV195	NoF1-186	178867	179460	594	forward	MVA-HANP-172 f	154210	154503	294	forward
Ser|Thr Kinase (Cop-B1R)	B1R	CPXV196	NoF1-187	179610	180509	900	forward	MVA-HANP-173	154654	155556	903	forward
Schlafen (Cop-B2R)	B2R	CPXV197	NoF1-188	180579	182096	1518	forward	MVA-HANP-174 f	155695	155985	291	forward
								MVA-HANP-175 f	155840	156271	432	forward
	B3R							MVA-HANP-176	156468	157007	540	forward
Ankyrin (Cop-B4R)	B4R	CPXV198	NoF1-189	182360	184045	1686	forward	MVA-HANP-177 f	157234	157767	534	forward
								MVA-HANP-178 f	157658	158887	1230	forward
EEV type-1 membrane glycoprotein, protective an tigen (Cop-B5R)	B5R	CPXV199	NoF1-190	184149	185102	954	forward	MVA-HANP-179	158975	159928	954	forward
Ankyrin-like protein (Cop-B6R)	B6R	CPXV200	NoF1-191	185201	185500	300	forward	MVA-HANP-180	160025	160546	522	forward
Virulence, ER resident (Cop-B7R)	B7R	CPXV201	NoF1-192	185774	186319	546	forward	MVA-HANP-181	160584	161117	534	forward
Soluble IFN-g receptor-like protein (Cop-B8R)	B8R	CPXV202	NoF1-193	186371	187171	801	forward	MVA-HANP-182 f	161172	161852	681	forward
ER-localized apoptosis regulator (Cop-B9R)	B9R	CPXV203	NoF1-194	187192	187929	738	forward	MVA-HANP-183	162009	162227	219	forward
Kelch-like protein (Cop-B10R)	B10R	CPXV204	NoF1-195	188076	189581	1506	forward	MVA-HANP-184	162190	162666	477	forward
Hypothetical protein (Cop-B11R)	B11R	CPXV205	NoF1-196	189663	189887	225	forward	MVA-HANP-185	162738	162962	225	forward
Ser|Thr Kinase (Cop-B12R)	B12R	CPXV206	NoF1-197	189954	190817	864	forward	MVA-HANP-186	163029	163880	852	forward
Serpin 1,2,3 (Cop-K2L)	B13R	CrmA/CPXV207	NoF1-198	190914	191948	1035	forward	MVA-HANP-187 f	163988	164338	351	forward
	B14R							MVA-HANP-188 f	164313	164981	669	forward
Hypothetical protein (Cop-C16L)	B15R	CPXV208	NoF1-199	192079	192528	450	forward	MVA-HANP-189	165057	165488	432	forward
IL-1 beta receptor (Cop-B16R)	B16R	CPXV209	NoF1-200	192612	193589	978	forward	MVA-HANP-190	165572	166552	981	forward
IL-1 beta inhibitor (Cop-B17L)	B17L	CPXV210	NoF1-201	193637	194659	1023	reverse	MVA-HANP-191	166598	167620	1023	reverse
Ankyrin (Cop-B18R)	B18R	CPXV211	NoF1-202	194801	196525	1725	forward	MVA-HANP-192	167760	169484	1725	forward
IFN-alpha|beta receptor glycoprotein (Cop-B19R)	B19R	CPXV212	NoF1-203	196544	197641	1098	forward	MVA-HANP-193 f	169550	170254	705	forward
Ankyrin (Cop-B20R)	B20R	CPXV213	NoF1-204	197702	200059	2358	forward	-
CPV-B-214	-	CPXV214	overlap					-
kelch-like protein (EVM-167)	-	CPXV215	NoF1-205	200162	201835	1674	forward	-
Hypothetical protein (Cop-C11.5R)	C11.5R	CPXV216	-					-
Serpin 1,2,3 (Cop-K2L)	C12L	CPXV217	NoF1-206	202015	203124	1110	forward	-
Hypothetical protein (Cop-C14L)	C14L	CPXV218	NoF1-207	203301	203882	582	forward	-
Surface glycoprotein	-	CPXV219	NoF1-208	204128	209893	5766	forward	MVA-HANP-194 f	170753	170965	213	forward
Ankyrin (Cop-C19L)	C19L	CPXV220	NoF1-209	210110	211915	1806	forward	-
TNF receptor (CrmD)	-	CPXV221	NoF1-210	211922	212890	969	forward	-
Hypothetical protein (Cop-C16L)	B22R	CPXV222	NoF1-211	213564	214025	462	forward	MVA-HANP-195	171448	172014	567	forward
Ankyrin (Cop-C17L)	B23R/C17L	CPXV223	NoF1-212	214240	216246	2007	forward	MVA-HANP-196 f	172082	172783	702	forward
								MVA-HANP-197 f	172860	173168	309	forward
Ankyrin-like repeat containing protein	-	CPXV224	NoF1-213	216286	216375	90	forward	-
Ankyrin (Cop-C19L)	B25R/C19L	CPXV225	NoF1-214	216457	218223	1767	forward	MVA-HANP-198 f	173856	174386	531	forward
TNF receptor (CrmB) (Cop-C22L)	B28R/C22L	crmB/CPXV226	NoF1-215	218301	219374	1074	forward	-
Chemokine binding protein (Cop-C23L)	B29R/C23L	vCCI/CPXV227	NoF1-216	219448	220185	738	forward	MVA-HANP-199 f	174818	175228	411	forward
CPV-B-002	-	CPXV228	NoF1-217	220214	220441	228	forward	-
f = CDS was fragmented, disrupted or partially deleted

## Sheet: Suppl.Table3
Supplementary Table S3. Predicted coding sequences (CDS) in the progeny virsues compared to parental viruses (CPXV-No-F1 and MVA-HANP)
			CPXV-No-F1					MVA-HANP					V-Rec1							V-Rec2							V-Rec3							V-Rec4							V-Rec5							V-Rec6
Function	VACV-Cop	CPXV-Br	CDS	Start	Stop	Length	Direction	CDS	Start	Stop	Length	Direction	CPXV-NoF1	MVA-HANP	CDS	Start	Stop	Length	Direction	CPXV-NoF1	MVA-HANP	CDS	Start	Stop	Length	Direction	CPXV-NoF1	MVA-HANP	CDS	Start	Stop	Length	Direction	CPXV-NoF1	MVA-HANP	CDS	Start	Stop	Length	Direction	CPXV-NoF1	MVA-HANP	CDS	Start	Stop	Length	Direction	CPXV-NoF1	MVA-HANP
CPV-B-002	-	CPXV002	NoF1-001	894	1121	228	reverse	-					x		NoF1-001	1186	1413	228	reverse	x		NoF1-001	1216	1443	228	reverse	x		NoF1-001	894	1121	228	reverse			NoF1-001	670	872	203	reverse	x		NoF1-001	778	1005	228	reverse	x
Chemokine binding protein (Cop-C23L)	B29R/C23L	vCCI/CPXV003	NoF1-002	1150	1887	738	reverse	MVA-HANP-001 f	6485	6895	411	reverse	x		NoF1-002	1442	2179	738	reverse	x		NoF1-002	1472	2209	738	reverse	x		NoF1-002	1150	1887	738	reverse	x		NoF1-002	901	1626	726	reverse	x		NoF1-002	1034	1771	738	reverse	x
CPV-B-004	-	CXPV004	overlap					-
TNF receptor (CrmB) (Cop-C22L)	B28R/C22L	crmB/CPXV005	NoF1-003	1961	3034	1074	reverse	-					x		NoF1-003	2253	3326	1074	reverse	x		NoF1-003	2283	3356	1074	reverse	x		NoF1-003	1961	3034	1074	reverse	x		NoF1-003	1700	2773	1074	reverse	x		NoF1-003	1845	2918	1074	reverse	x
Ankyrin (Cop-C19L)	B25R/C19L	CPXV006	NoF1-004	3112	4878	1767	reverse	MVA-HANP-002 f	7327	7857	531	reverse	x		NoF1-004	3404	5170	1767	reverse	x		NoF1-004	3434	5200	1767	reverse	x		NoF1-004	3112	4878	1767	reverse	x		NoF1-004	2851	4617	1767	reverse	x		NoF1-004	2996	4762	1767	reverse	x
Ankyrin-like repeat containing protein	-	CPXV007	NoF1-005	4960	5049	90	reverse	-					x		NoF1-005	5252	5341	90	reverse	x		NoF1-005	5282	5371	90	reverse	x		NoF1-005	4960	5049	90	reverse	x		NoF1-005	4699	4788	90	reverse	x		NoF1-005	4844	4933	90	reverse	x
Ankyrin (Cop-C17L)	B24R/C18L	CPXV008	NoF1-006	5089	7095	2007	reverse	MVA-HANP-003 f	8378	8515	138	reverse	x		NoF1-006	5381	7387	2007	reverse	x		NoF1-006	5411	7417	2007	reverse	x		NoF1-006	5089	7095	2007	reverse	x		NoF1-006	4828	6834	2007	reverse	x		NoF1-006	4973	6979	2007	reverse	x
	B23R/C17L							MVA-HANP-004 f	8545	8853	309	reverse
								MVA-HANP-005 f	8930	9631	702	reverse
Hypothetical protein (Cop-C16L)	C16L	CPXV009/CPXV222	NoF1-007	7310	7771	462	reverse	-					x		NoF1-007	7600	8061	462	reverse	x		NoF1-007	7632	8093	462	reverse	x		NoF1-007	7310	7771	462	reverse	x		NoF1-007	7051	7512	462	reverse	x		NoF1-007	7194	7655	462	reverse	x
Alpha amanatin target protein (Cop-N2L)	N2L	CPXV010	NoF1-008	7942	8595	654	reverse	-					x		NoF1-008	8232	8885	654	reverse	x		NoF1-008	8264	8917	654	reverse	x		NoF1-008	7942	8595	654	reverse	x		NoF1-008	7683	8336	654	reverse	x		NoF1-008	7826	8479	654	reverse	x
BTB Kelch-domain containing protein; CRL complex (Cop-A55R)	-	-	NOF1-009	8908	9501	594	reverse	-					x		NOF1-009	9198	9791	594	reverse	x		NOF1-009	9230	9823	594	reverse	x		NOF1-009	8908	9501	594	reverse	x		NOF1-009	8649	9242	594	reverse	x		NOF1-009	8792	9385	594	reverse	x
Ankyrin (Cop-B20R)	B20R	CPXV011	NoF1-010	9828	11843	2016	reverse	-					x		NoF1-010	10118	12133	2016	reverse	x		NoF1-010	10150	12165	2016	reverse	x		NoF1-010	9828	11843	2016	reverse	x		NoF1-010	9569	11584	2016	reverse	x		NoF1-010	9712	11727	2016	reverse	x
C-type lectin domain containing protein	-	CPXV012	NoF1-011	12070	12279	210	reverse	-					x		NoF1-011	12360	12569	210	reverse	x		NoF1-011	12392	12601	210	reverse	x		NoF1-011	12070	12279	210	reverse	x		NoF1-011	11811	12020	210	reverse	x		NoF1-011	11954	12163	210	reverse	x
BTB Kelch-domain containing protein; CRL complex (Cop-A55R)	A55R	CPXV013	NoF1-012	12707	13318	612	reverse	-					x		NoF1-012	12997	13608	612	reverse	x		NoF1-012	13029	13640	612	reverse	x		NoF1-012	12707	13318	612	reverse	x		NoF1-012	12448	13059	612	reverse	x		NoF1-012	12591	13202	612	reverse	x
TNF receptor (CrmB) (Cop-C22L)	C22L	CPXV014	NoF1-013	13393	14001	609	reverse	-					x		NoF1-013	13683	14291	609	reverse	x		NoF1-013	13715	14323	609	reverse	x		NoF1-013	13393	14001	609	reverse	x		NoF1-013	13134	13742	609	reverse	x		NoF1-013	13277	13885	609	reverse	x
TNF-alpha receptor like protein	-	vCD30/CPXV015	NoF1-014	13998	14330	333	reverse	-					x		NoF1-014	14288	14620	333	reverse	x		NoF1-014	14320	14652	333	reverse	x		NoF1-014	13998	14330	333	reverse	x		NoF1-014	13739	14071	333	reverse	x		NoF1-014	13882	14214	333	reverse	x
Ankyrin (Cop-B18R)	B18R	CPXV016	NoF1-015	14405	16708	2304	reverse	-					x		NoF1-015	14695	16998	2304	reverse	x		NoF1-015	14727	17030	2304	reverse	x		NoF1-015	14405	16708	2304	reverse	x		NoF1-015	14146	16449	2304	reverse	x		NoF1-015	14289	16592	2304	reverse	x
Ankyrin (CPXV-017)	-	CPXV017	NoF1-016	16984	18291	1308	reverse	-					x		NoF1-016	17274	18581	1308	reverse	x		NoF1-016	17306	18613	1308	reverse	x		NoF1-016	16984	18291	1308	reverse	x		NoF1-016	16725	18032	1308	reverse	x		NoF1-016	16868	18175	1308	reverse	x
MPV-Z-N3R	-	CPXV018	NoF1-017	18390	18905	516	reverse	-					x		NoF1-017	18680	19195	516	reverse	x		NoF1-017	18712	19227	516	reverse	x		NoF1-017	18390	18905	516	reverse	x		NoF1-017	18131	18646	516	reverse	x		NoF1-017	18274	18789	516	reverse	x
Ankyrin (Cop-B18R)	B18R	CPXV019	NoF1-018	18968	21583	2616	reverse	-					x		NoF1-018	19258	21873	2616	reverse	x		NoF1-018	19290	21905	2616	reverse	x		NoF1-018	18968	21583	2616	reverse	x		NoF1-018	18709	21324	2616	reverse	x		NoF1-018	18852	21467	2616	reverse	x
Host range protein	-	CPXV020	NoF1-019	21631	22149	519	reverse	-					x		NoF1-019	21921	22439	519	reverse	x		NoF1-019	21953	22471	519	reverse	x		NoF1-019	21631	22149	519	reverse	x		NoF1-019	21372	21890	519	reverse	x		NoF1-019	21515	22033	519	reverse	x
Secreted EGF-like protein (Cop-C11R)	C11R	VGF/CPXV021	NoF1-020	22316	22741	426	forward	MVA-HANP-006	10276	10698	423	forward	x		NoF1-020	22606	23031	426	forward	x		NoF1-020	22638	23063	426	forward	x		NoF1-020	22316	22741	426	forward	x		NoF1-020	22057	22482	426	forward	x		NoF1-020	22200	22625	426	forward	x
IL-1 receptor antagonist (Cop-C10L)	C10L	CPXV022	NoF1-021	22894	23889	996	reverse	MVA-HANP-007	10851	11831	981	reverse	x		NoF1-021	23184	24179	996	reverse	x		NoF1-021	23216	24211	996	reverse	x		NoF1-021	22894	23889	996	reverse	x		NoF1-021	22635	23630	996	reverse	x		NoF1-021	22778	23773	996	reverse	x
Zinc finger-like protein	-	CPXV023	NoF1-022	24404	25132	729	forward	MVA-HANP-008 f	12336	12611	276	forward	x		NoF1-022	24694	25422	729	forward	x		NoF1-022	24726	25454	729	forward	x		NoF1-022	24404	25132	729	forward	x		NoF1-022	24145	24873	729	forward	x		NoF1-022	24288	25016	729	forward	x
Soluble IL-18 binding protein (Bsh-D7L)	-	CPXV024	NoF1-023	25281	25661	381	reverse	MVA-HANP-009	13125	13487	363	reverse	x		NoF1-023	25571	25951	381	reverse	x		NoF1-023	25603	25983	381	reverse	x		NoF1-023	25281	25661	381	reverse	x		NoF1-023	25022	25402	381	reverse	x		NoF1-023	25165	25545	381	reverse	x
Ankyrin|Host Range (Bang-D8L)	-	VHR1/CPXV025	NoF1-024	25720	27735	2016	reverse	MVA-HANP-010 f	13546	13818	273	reverse	x		NoF1-024	26010	28025	2016	reverse	x		NoF1-024	26042	28057	2016	reverse	x		NoF1-024	25720	27735	2016	reverse	x		NoF1-024	25461	27476	2016	reverse	x		NoF1-024	25604	27619	2016	reverse	x
								MVA-HANP-011 f	13831	14259	429	reverse
								MVA-HANP-012 f	14348	14755	408	reverse
								MVA-HANP-013 f	14984	15232	249	reverse
								MVA-HANP-014 f	15278	15493	216	reverse
ANK-containing protein	-	CPXV026	NoF1-025	27849	28040	192	reverse	MVA-HANP-015	15597	15776	180	reverse	x		NoF1-025	28139	28330	192	reverse	x		NoF1-025	28171	28362	192	reverse	x		NoF1-025	27849	28040	192	reverse	x		NoF1-025	27590	27781	192	reverse	x		NoF1-025	27733	27924	192	reverse	x
Ankyrin; Type I IFN resistance (Cop-C9L)	C9L	CPXV027	NoF1-026	28214	30118	1905	reverse	MVA-HANP-016 f	15949	16278	330	reverse	x		NoF1-026	28504	30408	1905	reverse	x		NoF1-026	28536	30440	1905	reverse	x		NoF1-026	28214	30118	1905	reverse	x		NoF1-026	27955	29859	1905	reverse	x		NoF1-026	28098	30002	1905	reverse	x
								MVA-HANP-017 f	16569	16859	291	reverse
								MVA-HANP-018 f	16939	17832	894	reverse
Unknown (Cop-C8L)	C8L	CPXV028	NoF1-027	30160	30717	558	reverse	MVA-HANP-019	17875	18408	534	reverse	x		NoF1-027	30450	31007	558	reverse	x		NoF1-027	30482	31039	558	reverse	x		NoF1-027	30160	30717	558	reverse	x		NoF1-027	29901	30458	558	reverse	x		NoF1-027	30044	30601	558	reverse	x
Type 1 IFN inhibitor (Cop-C7L)	C7L	CPXV029	NoF1-028	30789	31241	453	reverse	MVA-HANP-020	18480	18932	453	reverse	x		NoF1-028	31079	31531	453	reverse	x		NoF1-028	31111	31563	453	reverse	x		NoF1-028	30789	31241	453	reverse	x		NoF1-028	30530	30982	453	reverse	x		NoF1-028	30673	31125	453	reverse	x
Bcl-2-like protein, IFN-beta inhibitor (Cop-C6L )	C6L	CPXV030	NoF1-029	31472	31939	468	reverse	MVA-HANP-021	19141	19614	474	reverse	x		NoF1-029	31762	32229	468	reverse	x		NoF1-029	31794	32261	468	reverse	x		NoF1-029	31472	31939	468	reverse	x		NoF1-029	31213	31680	468	reverse	x		NoF1-029	31356	31823	468	reverse	x
Kelch-like protein (Cop-C5L)	C5L	CPXV031	overlap					-
Kelch-like protein (Cop-C5L)	C5L	CPXV032	NoF1-030	32272	32649	378	reverse	-					x		NoF1-030	32562	32939	378	reverse	x		NoF1-030	32594	32971	378	reverse	x		NoF1-030	32272	32649	378	reverse	x		NoF1-030	32013	32390	378	reverse	x		NoF1-030	32156	32533	378	reverse	x
IL-1 receptor antagonist (Cop-C10L)	C4L	CPXV033	NoF1-031	32710	33657	948	reverse	-					x		NoF1-031	33000	33947	948	reverse	x		NoF1-031	33032	33979	948	reverse	x		NoF1-031	32710	33657	948	reverse	x		NoF1-031	32451	33398	948	reverse	x		NoF1-031	32594	33541	948	reverse	x
Complement binding (secreted) (Cop-C3L)	C3L	CPXV034	NoF1-032	33724	34518	795	reverse	-					x		NoF1-032	34014	34808	795	reverse	x		NoF1-032	34046	34840	795	reverse	x		NoF1-032	33724	34518	795	reverse	x		NoF1-032	33465	34259	795	reverse	x		NoF1-032	33608	34402	795	reverse	x
POZ|BTB Kelch domain protein (Cop-C2L)	C2L	CPXV035	NoF1-033	34581	36119	1539	reverse	-					x		NoF1-033	34871	36409	1539	reverse	x		NoF1-033	34903	36441	1539	reverse	x		NoF1-033	34581	36119	1539	reverse	x		NoF1-033	34322	35860	1539	reverse	x		NoF1-033	34465	36003	1539	reverse	x
Putative TLR signalling inhibitor (Cop-C1L)	C1L	CPXV036	NoF1-034	36188	36826	639	reverse	-					x		NoF1-034	36478	37116	639	reverse	x		NoF1-034	36510	37148	639	reverse	x		NoF1-034	36188	36826	639	reverse	x		NoF1-034	35929	36567	639	reverse	x		NoF1-034	36072	36710	639	reverse	x
Anti-apoptotic Bcl-2-like protein (Cop-N1L)	N1L	CPXV037	NoF1-035	36868	37221	354	reverse	MVA-HANP-022 f	19757	20098	342	reverse	x		NoF1-035	37158	37511	354	reverse	x		NoF1-035	37190	37543	354	reverse	x		NoF1-035	36868	37221	354	reverse	x		NoF1-035	36609	36962	354	reverse	x		NoF1-035	36752	37105	354	reverse	x
Alpha amanatin target protein (Cop-N2L)	N2L	CPXV038	NoF1-036	37343	37873	531	reverse	MVA-HANP-023	20217	20729	513	reverse	x		NoF1-036	37633	38163	531	reverse	x		NoF1-036	37665	38195	531	reverse	x		NoF1-036	37343	37873	531	reverse	x		NoF1-036	37084	37614	531	reverse	x		NoF1-036	37227	37757	531	reverse	x
ANK-containing protein; apoptosis inihibitor (Cop-M1L)	M1L	CPXV039	NoF1-037	37916	39331	1416	reverse	-					x		NoF1-037	38206	39621	1416	reverse	x		NoF1-037	38238	39653	1416	reverse	x		NoF1-037	37916	39331	1416	reverse	x		NoF1-037	37657	39072	1416	reverse	x		NoF1-037	37800	39215	1416	reverse	x
NFkB inhibitor (Cop-M2L)	M2L	CPXV040	NoF1-038	39309	39971	663	reverse	-					x		NoF1-038	39599	40261	663	reverse	x		NoF1-038	39631	40293	663	reverse	x		NoF1-038	39309	39971	663	reverse	x		NoF1-038	39050	39712	663	reverse	x		NoF1-038	39193	39855	663	reverse	x
Ankyrin|NFkB inhibitor (Cop-K1L)	K1L	CPXV041	NoF1-039	40095	40952	858	reverse	MVA-HANP-024 f	20758	21054	297	reverse	x		NoF1-039	40385	41242	858	reverse	x		NoF1-039	40417	41274	858	reverse	x		NoF1-039	40095	40952	858	reverse	x		NoF1-039	39836	40693	858	reverse	x		NoF1-039	39979	40836	858	reverse	x
Serpin 1,2,3 (Cop-K2L)	K2L	SPI3/CPXV042	NoF1-040	41310	42431	1122	reverse	MVA-HANP-025	21260	22369	1110	reverse	x		NoF1-040	41600	42721	1122	reverse	x		NoF1-040	41632	42753	1122	reverse	x		NoF1-040	41310	42431	1122	reverse	x		NoF1-040	41051	42172	1122	reverse	x		NoF1-040	41194	42315	1122	reverse	x
IFN resistance, PKR|eIF-alpha inhibitor (Cop-K3 L)	K3L	CPXV043	NoF1-041	42482	42748	267	reverse	MVA-HANP-026	22419	22685	267	reverse	x		NoF1-041	42772	43038	267	reverse	x		NoF1-041	42804	43070	267	reverse	x		NoF1-041	42482	42748	267	reverse	x		NoF1-041	42223	42489	267	reverse	x		NoF1-041	42366	42632	267	reverse	x
Phospholipase-D-like protein (Cop-K4L)	K4L	CPXV044	NoF1-042	42808	44082	1275	reverse	MVA-HANP-027	22737	24011	1275	reverse	x		NoF1-042	43098	44372	1275	reverse	x		NoF1-042	43130	44404	1275	reverse	x		NoF1-042	42808	44082	1275	reverse	x		NoF1-042	42549	43823	1275	reverse	x		NoF1-042	42692	43966	1275	reverse	x
Monoglyceride lipase (Cop-K5L/K6L)	K5L	CPXV045	NoF1-043	44110	44940	831	reverse	MVA-HANP-028 f	24039	24551	513	reverse	x		NoF1-043	44400	45230	831	reverse		x	MVA-HANP-028	44432	44944	513	reverse	x		NoF1-043	44110	44940	831	reverse	x		NoF1-043	43851	44681	831	reverse	x		NoF1-043	43994	44824	831	reverse	x
	K6L							MVA-HANP-029 f	24573	24767	195	reverse									x	MVA-HANP-029	44966	45160	195	reverse
Host immune response repressor (Cop-K7R)	K7R	CPXV046	NoF1-044	45078	45527	450	forward	MVA-HANP-030	24937	25386	450	forward	x		NoF1-044	45368	45817	450	forward		x	MVA-HANP-030	45330	45779	450	forward	x		NoF1-044	45078	45527	450	forward	x		NoF1-044	44819	45268	450	forward	x		NoF1-044	44962	45411	450	forward	x
CPV-B-047	-	CPXV047	overlap					-														-
Caspase-9 (apoptosis) inhibitor (mitochondrial- associated) (Cop-F1L)	F1L	CPXV048	NoF1-045	45601	46344	744	reverse	MVA-HANP-031	25451	26119	669	reverse	x		NoF1-045	45891	46634	744	reverse		x	MVA-HANP-031	45844	46512	669	reverse	x		NoF1-045	45601	46344	744	reverse	x		NoF1-045	45342	46085	744	reverse	x		NoF1-045	45485	46228	744	reverse	x
dUTPase (Cop-F2L)	F2L	CPXV049	NoF1-046	46344	46787	444	reverse	MVA-HANP-032	26131	26574	444	reverse	x		NoF1-046	46634	47077	444	reverse		x	MVA-HANP-032	46524	46967	444	reverse	x		NoF1-046	46344	46787	444	reverse	x		NoF1-046	46085	46528	444	reverse	x		NoF1-046	46228	46671	444	reverse	x
Kelch-like protein (Cop-F3L)	F3L	CPXV050	NoF1-047	46811	48253	1443	reverse	MVA-HANP-033	26598	28028	1431	reverse	x		NoF1-047	47101	48543	1443	reverse		x	MVA-HANP-033	46991	48421	1431	reverse	x		NoF1-047	46811	48253	1443	reverse	x		NoF1-047	46552	47994	1443	reverse	x		NoF1-047	46695	48137	1443	reverse	x
Ribonucleotide reductase small subunit (Cop-F4L )	F4L	CPXV051	NoF1-048	48264	49265	1002	reverse	MVA-HANP-034	28039	28998	960	reverse	x		NoF1-048	48554	49555	1002	reverse		x	MVA-HANP-034	48432	49391	960	reverse	x		NoF1-048	48264	49265	1002	reverse	x		NoF1-048	48005	49006	1002	reverse	x		NoF1-048	48148	49149	1002	reverse	x
36kDa major membrane protein (Cop-F5L)	F5L	CPXV052	NoF1-049	49255	50220	966	reverse	MVA-HANP-035 f	29030	29323	294	reverse	x		NoF1-049	49545	50510	966	reverse		x	MVA-HANP-035	49423	49716	294	reverse	x		NoF1-049	49255	50220	966	reverse	x		NoF1-049	48996	49961	966	reverse	x		NoF1-049	49139	50104	966	reverse	x
								MVA-HANP-036 f	29292	29948	657	reverse									x	MVA-HANP-036	49685	50341	657	reverse
Hypothetical protein (Cop-F6L)	F6L	CPXV053	NoF1-050	50250	50465	216	reverse	MVA-HANP-037	29978	30202	225	reverse	x		NoF1-050	50540	50755	216	reverse		x	MVA-HANP-037	50371	50595	225	reverse	x		NoF1-050	50250	50465	216	reverse	x		NoF1-050	49991	50206	216	reverse	x		NoF1-050	50134	50349	216	reverse	x
Hypothetical protein (Cop-F7L)	F7L	CPXV054	NoF1-051	50481	50726	246	reverse	MVA-HANP-038	30218	30460	243	reverse	x		NoF1-051	50771	51016	246	reverse		x	MVA-HANP-038	50611	50853	243	reverse	x		NoF1-051	50481	50726	246	reverse	x		NoF1-051	50222	50467	246	reverse	x		NoF1-051	50365	50610	246	reverse	x
Cytoplasmic protein (Cop-F8L)	F8L	CPXV055	NoF1-052	51003	51200	198	reverse	MVA-HANP-039	30607	30804	198	reverse	x		NoF1-052	51343	51540	198	reverse		x	MVA-HANP-039	51000	51197	198	reverse	x		NoF1-052	50879	51076	198	reverse	x		NoF1-052	50765	50962	198	reverse	x		NoF1-052	50765	50962	198	reverse	x
S-S bond formation pathway protein substrate (Cop-F9L)	F9L	CPXV056	NoF1-053	51261	51899	639	reverse	MVA-HANP-040	30864	31502	639	reverse	x		NoF1-053	51601	52239	639	reverse		x	MVA-HANP-040	51257	51895	639	reverse	x		NoF1-053	51137	51775	639	reverse	x		NoF1-053	51023	51661	639	reverse	x		NoF1-053	51023	51661	639	reverse	x
Essential Ser|Thr kinase morph (Cop-F10L)	F10L	CPXV057	NoF1-054	51886	53205	1320	reverse	MVA-HANP-041	31489	32808	1320	reverse	x		NoF1-054	52226	53545	1320	reverse		x	MVA-HANP-041	51882	53201	1320	reverse	x		NoF1-054	51762	53081	1320	reverse	x		NoF1-054	51648	52967	1320	reverse	x		NoF1-054	51648	52967	1320	reverse	x
VV_Cop-F ORF D	-	CPXV058	overlap					-
RhoA signalling inhibitor, virus release protei n (Cop-F11L)	F11L	CPXV059	NoF1-055	53228	54292	1065	reverse	MVA-HANP-042 f	32831	33085	255	reverse	x		NoF1-055	53568	54632	1065	reverse		x	MVA-HANP-042	53224	53478	255	reverse	x		NoF1-055	53104	54168	1065	reverse	x		NoF1-055	52990	54054	1065	reverse	x		NoF1-055	52990	54054	1065	reverse	x
								MVA-HANP-043 f	33542	33844	303	reverse									x	MVA-HANP-043	53935	54237	303	reverse
EEV maturation protein (Cop-F12L)	F12L	CPXV060	NoF1-056	54335	56239	1905	reverse	MVA-HANP-044	33887	35794	1908	reverse	x		NoF1-056	54675	56579	1905	reverse		x	MVA-HANP-044	54280	56187	1908	reverse	x		NoF1-056	54211	56115	1905	reverse	x		NoF1-056	54097	56001	1905	reverse	x		NoF1-056	54097	56001	1905	reverse	x
Palmitylated EEV membrane glycoprotein (Cop-F13 L)	F13L	CPXV061	NoF1-057	56273	57391	1119	reverse	MVA-HANP-045	35821	36939	1119	reverse	x		NoF1-057	56613	57731	1119	reverse		x	MVA-HANP-045	56214	57332	1119	reverse	x		NoF1-057	56149	57267	1119	reverse	x		NoF1-057	56035	57153	1119	reverse	x		NoF1-057	56035	57153	1119	reverse	x
Unknown (Cop-F14L)	F14L	CPXV062	NoF1-058	57409	57630	222	reverse	MVA-HANP-046	36957	37178	222	reverse	x		NoF1-058	57749	57970	222	reverse		x	MVA-HANP-046	57350	57571	222	reverse	x		NoF1-058	57285	57506	222	reverse	x		NoF1-058	57171	57392	222	reverse	x		NoF1-058	57171	57392	222	reverse	x
IMV protein (Cop-F14.5L)	F14.5L	62.5	-					MVA-HANP-047	37228	37377	150	reverse									x	MVA-HANP-047	57621	57770	150	reverse
CPV-B-063	-	CPXV063	NoF1-059	57677	57835	159	forward	-					x		NoF1-059	58017	58175	159	forward			-					x		NoF1-059	57553	57711	159	forward	x		NoF1-059	57439	57597	159	forward	x		NoF1-059	57439	57597	159	forward	x
Unknown conserved protein (Cop-F15L)	F15L	CPXV064	NoF1-060	57903	58379	477	reverse	MVA-HANP-048	37450	37926	477	reverse	x		NoF1-060	58243	58719	477	reverse		x	MVA-HANP-048	57843	58319	477	reverse	x		NoF1-060	57779	58255	477	reverse	x		NoF1-060	57665	58141	477	reverse	x		NoF1-060	57665	58141	477	reverse	x
Non-functional Serine Recombinase (Cop-F16L)	F16L	CPXV065	NoF1-061	58379	59080	702	reverse	MVA-HANP-049	37933	38628	696	reverse	x		NoF1-061	58719	59420	702	reverse		x	MVA-HANP-049	58326	59021	696	reverse	x		NoF1-061	58255	58956	702	reverse	x		NoF1-061	58141	58842	702	reverse	x		NoF1-061	58141	58842	702	reverse	x
DNA-binding phosphoprotein (VP11); mTOR antagonist (Cop-F17R)	F17R	CPXV066	NoF1-062	59143	59448	306	forward	MVA-HANP-050	38692	38997	306	forward	x		NoF1-062	59483	59788	306	forward		x	MVA-HANP-050	59085	59390	306	forward	x		NoF1-062	59019	59324	306	forward	x		NoF1-062	58905	59210	306	forward	x		NoF1-062	58905	59210	306	forward	x
Poly (A) polymerase catalytic subunit (VP55) (Cop-E1L)	E1L	CPXV067	NoF1-063	59445	60884	1440	reverse	MVA-HANP-051	38994	40433	1440	reverse	x		NoF1-063	59785	61224	1440	reverse		x	MVA-HANP-051	59387	60826	1440	reverse	x		NoF1-063	59321	60760	1440	reverse	x		NoF1-063	59207	60646	1440	reverse	x		NoF1-063	59207	60646	1440	reverse	x
IEV morphogenesis (Cop-E2L)	E2L	CPXV068	NoF1-064	60881	63094	2214	reverse	MVA-HANP-052	40430	42643	2214	reverse	x		NoF1-064	61221	63434	2214	reverse		x	MVA-HANP-052	60823	63036	2214	reverse	x		NoF1-064	60757	62970	2214	reverse	x		NoF1-064	60643	62856	2214	reverse	x		NoF1-064	60643	62856	2214	reverse	x
dsRNA-binding protein, IFN resistance|PKR inhibitor (Z-DNA binding) (Cop-E3L)	E3L	CPXV069	NoF1-065	63225	63797	573	reverse	MVA-HANP-053	42770	43342	573	reverse	x		NoF1-065	63565	64137	573	reverse		x	MVA-HANP-053	63163	63735	573	reverse	x		NoF1-065	63101	63673	573	reverse	x		NoF1-065	62987	63559	573	reverse	x		NoF1-065	62987	63559	573	reverse	x
RNA polymerase subunit (RPO30) (Cop-E4L)	E4L	CPXV070	NoF1-066	63852	64637	786	reverse	MVA-HANP-054	43397	44176	780	reverse	x		NoF1-066	64192	64977	786	reverse		x	MVA-HANP-054	63790	64569	780	reverse	x		NoF1-066	63728	64513	786	reverse	x		NoF1-066	63614	64399	786	reverse	x		NoF1-066	63614	64399	786	reverse	x
Virosome component (Cop-E5R)	E5R	CPXV071	NoF1-067	64757	65710	954	forward	MVA-HANP-055	44253	45248	996	forward	x		NoF1-067	65097	66050	954	forward		x	MVA-HANP-055	64646	65641	996	forward	x		NoF1-067	64633	65586	954	forward	x		NoF1-067	64519	65472	954	forward	x		NoF1-067	64519	65472	954	forward	x
Virion protein (Cop-E6R)	E6R	CPXV072	NoF1-068	65830	67533	1704	forward	MVA-HANP-056	45385	47088	1704	forward	x		NoF1-068	66170	67873	1704	forward	x		NoF1-068	65778	67481	1704	forward	x		NoF1-068	65706	67409	1704	forward	x		NoF1-068	65592	67295	1704	forward	x		NoF1-068	65592	67295	1704	forward	x
Myristylated protein (Cop-E7R)	E7R	CPXV073	NoF1-069	67595	68092	498	forward	MVA-HANP-057	47155	47655	501	forward	x		NoF1-069	67935	68432	498	forward	x		NoF1-069	67543	68040	498	forward	x		NoF1-069	67471	67968	498	forward	x		NoF1-069	67357	67854	498	forward	x		NoF1-069	67357	67854	498	forward	x
ER-localized membrane protein, virion core protein (Cop-E8R)	E8R	CPXV074	NoF1-070	68203	69024	822	forward	MVA-HANP-058	47768	48589	822	forward	x		NoF1-070	68543	69364	822	forward	x		NoF1-070	68151	68972	822	forward	x		NoF1-070	68079	68900	822	forward	x		NoF1-070	67965	68786	822	forward	x		NoF1-070	67965	68786	822	forward	x
DNA polymerase (Cop-E9L)	E9L	CPXV075	NoF1-071	69031	72048	3018	reverse	MVA-HANP-059	48596	51616	3021	reverse	x		NoF1-071	69371	72388	3018	reverse	x		NoF1-071	68979	71996	3018	reverse	x		NoF1-071	68907	71924	3018	reverse	x		NoF1-071	68793	71810	3018	reverse	x		NoF1-071	68793	71810	3018	reverse	x
Sulfhydryl oxidase (FAD-linked) (Cop-E10R)	E10R	CPXV076	NoF1-072	72080	72367	288	forward	MVA-HANP-060	51648	51935	288	forward	x		NoF1-072	72420	72707	288	forward	x		NoF1-072	72028	72315	288	forward	x		NoF1-072	71956	72243	288	forward	x		NoF1-072	71842	72129	288	forward	x		NoF1-072	71842	72129	288	forward	x
Virion core protein (Cop-E11L)	E11L	CPXV077	NoF1-073	72362	72751	390	reverse	MVA-HANP-061	51930	52319	390	reverse	x		NoF1-073	72702	73091	390	reverse		x	MVA-HANP-061	72310	72699	390	reverse	x		NoF1-073	72238	72627	390	reverse	x		NoF1-073	72124	72513	390	reverse	x		NoF1-073	72124	72513	390	reverse	x
Membrane protein (Cop-O1L)	O1L	CPXV078	NoF1-074	72738	74738	2001	reverse	MVA-HANP-062 f	52306	52764	459	reverse	x		NoF1-074	73078	75078	2001	reverse	x		NoF1-074	72686	74686	2001	reverse	x		NoF1-074	72614	74614	2001	reverse	x		NoF1-074	72500	74500	2001	reverse	x		NoF1-074	72500	74500	2001	reverse	x
								MVA-HANP-063 f	53045	54262	1218	reverse
Glutaredoxin 1 (Cop-O2L)	O2L	CPXV079	NoF1-075	74786	75112	327	reverse	MVA-HANP-064	54302	54628	327	reverse	x		NoF1-075	75126	75452	327	reverse		x	MVA-HANP-064	74726	75052	327	reverse	x		NoF1-075	74662	74988	327	reverse	x		NoF1-075	74548	74874	327	reverse	x		NoF1-075	74548	74874	327	reverse	x
Virus entry|fusion complex component (Cop-O3L)	O3L	-	NoF1-076	75136	75243	108	reverse	MVA-HANP-065	54652	54759	108	reverse	x		NoF1-076	75476	75583	108	reverse		x	MVA-HANP-065	75076	75183	108	reverse	x		NoF1-076	75012	75119	108	reverse	x		NoF1-076	74898	75005	108	reverse	x		NoF1-076	74898	75005	108	reverse	x
DNA-binding core protein (Cop-I1L)	I1L	CPXV080	NoF1-077	75258	76196	939	reverse	MVA-HANP-066	54774	55712	939	reverse	x		NoF1-077	75598	76536	939	reverse		x	MVA-HANP-066	75198	76136	939	reverse	x		NoF1-077	75134	76072	939	reverse	x		NoF1-077	75020	75958	939	reverse	x		NoF1-077	75020	75958	939	reverse	x
IMV membrane protein (Cop-I2L)	I2L	CPXV081	NoF1-078	76203	76424	222	reverse	MVA-HANP-067	55719	55940	222	reverse	x		NoF1-078	76543	76764	222	reverse		x	MVA-HANP-067	76143	76364	222	reverse	x		NoF1-078	76079	76300	222	reverse	x		NoF1-078	75965	76186	222	reverse	x		NoF1-078	75965	76186	222	reverse	x
ssDNA-binding phosphoprotein (Cop-I3L)	I3L	CPXV082	NoF1-079	76425	77234	810	reverse	MVA-HANP-068	55941	56750	810	reverse	x		NoF1-079	76765	77574	810	reverse		x	MVA-HANP-068	76365	77174	810	reverse	x		NoF1-079	76301	77110	810	reverse	x		NoF1-079	76187	76996	810	reverse	x		NoF1-079	76187	76996	810	reverse	x
Ribonucleotide reductase large subunit (Cop-I4L )	I4L	CPXV083	NoF1-080	77317	79632	2316	reverse	MVA-HANP-069	56833	59148	2316	reverse	x		NoF1-080	77657	79972	2316	reverse		x	MVA-HANP-069	77257	79572	2316	reverse	x		NoF1-080	77193	79508	2316	reverse	x		NoF1-080	77079	79394	2316	reverse	x		NoF1-080	77079	79394	2316	reverse	x
IMV protein VP13 (Cop-I5L)	I5L	CPXV084	NoF1-081	79659	79898	240	reverse	MVA-HANP-070	59176	59415	240	reverse	x		NoF1-081	79999	80238	240	reverse		x	MVA-HANP-070	79600	79839	240	reverse	x		NoF1-081	79535	79774	240	reverse	x		NoF1-081	79421	79660	240	reverse	x		NoF1-081	79421	79660	240	reverse	x
Telomere-binding protein (Cop-I6L)	I6L	CPXV085	NoF1-082	79917	81065	1149	reverse	MVA-HANP-071	59434	60582	1149	reverse	x		NoF1-082	80257	81405	1149	reverse		x	MVA-HANP-071	79858	81006	1149	reverse	x		NoF1-082	79793	80941	1149	reverse	x		NoF1-082	79679	80827	1149	reverse	x		NoF1-082	79679	80827	1149	reverse	x
Virion core cysteine protease (Cop-I7L)	I7L	CPXV086	NoF1-083	81058	82329	1272	reverse	MVA-HANP-072	60575	61846	1272	reverse	x		NoF1-083	81398	82669	1272	reverse		x	MVA-HANP-072	80999	82270	1272	reverse	x		NoF1-083	80934	82205	1272	reverse	x		NoF1-083	80820	82091	1272	reverse	x		NoF1-083	80820	82091	1272	reverse	x
RNA helicase, DExH-NPH-II domain (Cop-I8R)	I8R	CPXV087	NoF1-084	82335	84365	2031	forward	MVA-HANP-073	61852	63882	2031	forward	x		NoF1-084	82675	84705	2031	forward		x	MVA-HANP-073	82276	84306	2031	forward	x		NoF1-084	82211	84241	2031	forward	x		NoF1-084	82097	84127	2031	forward	x		NoF1-084	82097	84127	2031	forward	x
Metalloprotease (Cop-G1L)	G1L	CPXV088	NoF1-085	84369	86144	1776	reverse	MVA-HANP-074	63886	65661	1776	reverse	x		NoF1-085	84709	86484	1776	reverse		x	MVA-HANP-074	84310	86085	1776	reverse	x		NoF1-085	84245	86020	1776	reverse	x		NoF1-085	84131	85906	1776	reverse	x		NoF1-085	84131	85906	1776	reverse	x
Entry|fusion complex component (Cop-G3L)	G3L	CPXV089	NoF1-086	86141	86476	336	reverse	MVA-HANP-075	65658	65993	336	reverse	x		NoF1-086	86481	86816	336	reverse	x		NoF1-086	86082	86417	336	reverse	x		NoF1-086	86017	86352	336	reverse	x		NoF1-086	85903	86238	336	reverse	x		NoF1-086	85903	86238	336	reverse	x
VLTF (late transcription elongation factor) (Cop-G2R)	G2R	CPXV090	NoF1-087	86470	87132	663	forward	MVA-HANP-076	65987	66649	663	forward	x		NoF1-087	86810	87472	663	forward	x		NoF1-087	86411	87073	663	forward	x		NoF1-087	86346	87008	663	forward	x		NoF1-087	86232	86894	663	forward	x		NoF1-087	86232	86894	663	forward	x
Glutaredoxin-like protein (Cop-G4L)	G4L	CPXV091	NoF1-088	87102	87476	375	reverse	MVA-HANP-077	66619	66993	375	reverse	x		NoF1-088	87442	87816	375	reverse	x		NoF1-088	87043	87417	375	reverse	x		NoF1-088	86978	87352	375	reverse	x		NoF1-088	86864	87238	375	reverse	x		NoF1-088	86864	87238	375	reverse	x
FEN1-like nuclease (Cop-G5R)	G5R	CPXV092	NoF1-089	87479	88786	1308	forward	MVA-HANP-078	66996	68300	1305	forward	x		NoF1-089	87819	89126	1308	forward	x		NoF1-089	87420	88727	1308	forward	x		NoF1-089	87355	88662	1308	forward	x		NoF1-089	87241	88548	1308	forward	x		NoF1-089	87241	88548	1308	forward	x
RNA polymerase subunit (RPO7) (Cop-G5.5R)	G5.5R	CPXV093	NoF1-090	88794	88985	192	forward	MVA-HANP-079	68308	68499	192	forward	x		NoF1-090	89134	89325	192	forward	x		NoF1-090	88735	88926	192	forward	x		NoF1-090	88670	88861	192	forward	x		NoF1-090	88556	88747	192	forward	x		NoF1-090	88556	88747	192	forward	x
NLPc|P60 superfamily protein (Cop-G6R)	G6R	CPXV094	NoF1-091	88987	89484	498	forward	MVA-HANP-080	68501	68998	498	forward	x		NoF1-091	89327	89824	498	forward	x		NoF1-091	88928	89425	498	forward	x		NoF1-091	88863	89360	498	forward	x		NoF1-091	88749	89246	498	forward	x		NoF1-091	88749	89246	498	forward	x
Virion phosphoprotein, early morphogenesis (Cop-G7L)	G7L	CPXV095	NoF1-092	89449	90564	1116	reverse	MVA-HANP-081	68963	70078	1116	reverse	x		NoF1-092	89789	90904	1116	reverse	x		NoF1-092	89390	90505	1116	reverse	x		NoF1-092	89325	90440	1116	reverse	x		NoF1-092	89211	90326	1116	reverse	x		NoF1-092	89211	90326	1116	reverse	x
CC_Cop-G ORF B	-	CPXV096	overlap					-
VLTF-1 (late transcription factor 1) (Cop-G8R)	G8R	CPXV097	NoF1-093	90595	91377	783	forward	MVA-HANP-082	70109	70891	783	forward	x		NoF1-093	90935	91717	783	forward	x		NoF1-093	90536	91318	783	forward	x		NoF1-093	90471	91253	783	forward	x		NoF1-093	90357	91139	783	forward	x		NoF1-093	90357	91139	783	forward	x
Entry|fusion complex component, myristylprotein (Cop-G9R)	G9R	CPXV098	NoF1-094	91397	92419	1023	forward	MVA-HANP-083	70911	71933	1023	forward	x		NoF1-094	91737	92759	1023	forward		x	MVA-HANP-083	91338	92360	1023	forward	x		NoF1-094	91273	92295	1023	forward	x		NoF1-094	91159	92181	1023	forward	x		NoF1-094	91159	92181	1023	forward	x
IMV membrane protein (Cop-L1R)	L1R	CPXV099	NoF1-095	92420	93172	753	forward	MVA-HANP-084	71934	72686	753	forward		x	MVA-HANP-084	92760	93512	753	forward		x	MVA-HANP-084	92361	93113	753	forward	x		NoF1-095	92296	93048	753	forward	x		NoF1-095	92182	92934	753	forward	x		NoF1-095	92182	92934	753	forward	x
Viral membrane assembly proteins (VMAP) (Cop-L2R)	L2R	CPXV100	NoF1-096	93204	93470	267	forward	MVA-HANP-085	72718	72981	264	forward	x		NoF1-096	93544	93810	267	forward		x	MVA-HANP-085	93145	93408	264	forward	x		NoF1-096	93080	93346	267	forward	x		NoF1-096	92966	93232	267	forward	x		NoF1-096	92966	93232	267	forward	x
Internal virion protein (Cop-L3L)	L3L	CPXV101	NoF1-097	93460	94512	1053	reverse	MVA-HANP-086	72971	74023	1053	reverse	x		NoF1-097	93800	94852	1053	reverse		x	MVA-HANP-086	93398	94450	1053	reverse	x		NoF1-097	93336	94388	1053	reverse	x		NoF1-097	93222	94274	1053	reverse	x		NoF1-097	93222	94274	1053	reverse	x
ss|dsDNA binding protein (VP8) (Cop-L4R)	L4R	CPXV102	NoF1-098	94537	95292	756	forward	MVA-HANP-087	74048	74803	756	forward	x		NoF1-098	94877	95632	756	forward		x	MVA-HANP-087	94475	95230	756	forward	x		NoF1-098	94413	95168	756	forward	x		NoF1-098	94299	95054	756	forward	x		NoF1-098	94299	95054	756	forward	x
Entry and Fusion IMV protein (Cop-L5R)	L5R	CPXV103	NoF1-099	95302	95688	387	forward	MVA-HANP-088	74813	75199	387	forward	x		NoF1-099	95642	96028	387	forward		x	MVA-HANP-088	95240	95626	387	forward	x		NoF1-099	95178	95564	387	forward	x		NoF1-099	95064	95450	387	forward		x	MVA-HANP-088	95064	95450	387	forward	x
Virion morph (Cop-J1R)	J1R	CPXV104	NoF1-100	95645	96106	462	forward	MVA-HANP-089	75156	75617	462	forward	x		NoF1-100	95985	96446	462	forward		x	MVA-HANP-089	95583	96044	462	forward	x		NoF1-100	95521	95982	462	forward	x		NoF1-100	95407	95868	462	forward		x	MVA-HANP-089	95407	95868	462	forward	x
Thymidine kinase (Cop-J2R)	J2R	CPXV105	NoF1-101	96122	96655	534	forward	MVA-HANP-090	75633	76166	534	forward	x		NoF1-101	96462	96995	534	forward		x	MVA-HANP-090	96060	96593	534	forward	x		NoF1-101	95998	96531	534	forward	x		NoF1-101	95884	96417	534	forward	x		NoF1-101	95884	96417	534	forward	x
Poly (A) polymerase small subunit (VP39) (Cop-J3R)	J3R	CPXV106	NoF1-102	96723	97724	1002	forward	MVA-HANP-091	76232	77233	1002	forward	x		NoF1-102	97063	98064	1002	forward	x		NoF1-102	96659	97660	1002	forward	x		NoF1-102	96599	97600	1002	forward	x		NoF1-102	96485	97486	1002	forward	x		NoF1-102	96485	97486	1002	forward	x
RNA polymerase subunit (RPO22) (Cop-J4R)	J4R	CPXV107	NoF1-103	97639	98196	558	forward	MVA-HANP-092	77148	77705	558	forward	x		NoF1-103	97979	98536	558	forward	x		NoF1-103	97575	98132	558	forward	x		NoF1-103	97515	98072	558	forward	x		NoF1-103	97401	97958	558	forward	x		NoF1-103	97401	97958	558	forward	x
IMV membrane protein (Cop-J5L)	J5L	CPXV108	NoF1-104	98257	98658	402	reverse	MVA-HANP-093	77773	78174	402	reverse	x		NoF1-104	98597	98998	402	reverse		x	MVA-HANP-093	98200	98601	402	reverse	x		NoF1-104	98133	98534	402	reverse	x		NoF1-104	98019	98420	402	reverse	x		NoF1-104	98019	98420	402	reverse	x
RNA polymerase subunit (RPO147) (Cop-J6R)	J6R	CPXV109	NoF1-105	98765	102625	3861	forward	MVA-HANP-094	78280	82140	3861	forward	x		NoF1-105	99105	102965	3861	forward		x	MVA-HANP-094	98707	102567	3861	forward	x		NoF1-105	98641	102501	3861	forward	x		NoF1-105	98527	102387	3861	forward	x		NoF1-105	98527	102387	3861	forward	x
Tyr|Ser phosphatase, IFN-gamma inhibitor (Cop-H1L)	H1L	CPXV110	NoF1-106	102622	103137	516	reverse	MVA-HANP-095	82137	82652	516	reverse	x		NoF1-106	102962	103477	516	reverse	x		NoF1-106	102564	103079	516	reverse	x		NoF1-106	102498	103013	516	reverse	x		NoF1-106	102384	102899	516	reverse	x		NoF1-106	102384	102899	516	reverse	x
IMV membrane protein (Cop-H2R)	H2R	CPXV111	NoF1-107	103151	103720	570	forward	MVA-HANP-096	82666	83235	570	forward	x		NoF1-107	103491	104060	570	forward	x		NoF1-107	103093	103662	570	forward	x		NoF1-107	103027	103596	570	forward	x		NoF1-107	102913	103482	570	forward	x		NoF1-107	102913	103482	570	forward	x
IMV heparin binding surface protein (Cop-H3L)	H3L	CPXV112	NoF1-108	103723	104700	978	reverse	MVA-HANP-097	83238	84212	975	reverse	x		NoF1-108	104063	105037	975	reverse	x		NoF1-108	103665	104642	978	reverse	x		NoF1-108	103599	104576	978	reverse	x		NoF1-108	103485	104462	978	reverse	x		NoF1-108	103485	104462	978	reverse	x
RAP94 (RNA pol assoc protein) (Cop-H4L)	H4L	CPXV113	NoF1-109	104701	107088	2388	reverse	MVA-HANP-098	84213	86600	2388	reverse	x		NoF1-109	105038	107425	2388	reverse		x	MVA-HANP-098	104643	107030	2388	reverse	x		NoF1-109	104577	106964	2388	reverse	x		NoF1-109	104463	106850	2388	reverse	x		NoF1-109	104463	106850	2388	reverse	x
VLTF-4 (late transcription factor 4) (Cop-H5R)	H5R	CPXV114	NoF1-110	107274	107894	621	forward	MVA-HANP-099	86786	87397	612	forward	x		NoF1-110	107611	108231	621	forward		x	MVA-HANP-099	107216	107827	612	forward	x		NoF1-110	107150	107770	621	forward	x		NoF1-110	107036	107656	621	forward	x		NoF1-110	107036	107656	621	forward	x
DNA topoisomerase type I (Cop-H6R)	H6R	CPXV115	NoF1-111	107895	108839	945	forward	MVA-HANP-100	87398	88342	945	forward	x		NoF1-111	108232	109176	945	forward		x	MVA-HANP-100	107828	108772	945	forward	x		NoF1-111	107771	108715	945	forward	x		NoF1-111	107657	108601	945	forward	x		NoF1-111	107657	108601	945	forward	x
CPV-B-116	-	CPXV116	overlap					-
Viral membrane assembly proteins (VMAP) (Cop-H7R)	H7R	CPXV117	NoF1-112	108877	109317	441	forward	MVA-HANP-101	88379	88819	441	forward		x	MVA-HANP-101	109213	109653	441	forward		x	MVA-HANP-101	108809	109249	441	forward	x		NoF1-112	108753	109193	441	forward	x		NoF1-112	108639	109079	441	forward	x		NoF1-112	108639	109079	441	forward	x
mRNA capping enzyme large subunit (Cop-D1R)	D1R	CPXV118	NoF1-113	109361	111895	2535	forward	MVA-HANP-102	88863	91397	2535	forward	x		NoF1-113	109697	112231	2535	forward		x	MVA-HANP-102	109293	111827	2535	forward	x		NoF1-113	109237	111771	2535	forward		x	MVA-HANP-102	109123	111657	2535	forward	x		NoF1-113	109123	111657	2535	forward		x
Virion core (Cop-D2L)	D2L	CPXV119	NoF1-114	111854	112294	441	reverse	MVA-HANP-103	91356	91796	441	reverse		x	MVA-HANP-103	112190	112630	441	reverse		x	MVA-HANP-103	111786	112226	441	reverse	x		NoF1-114	111730	112170	441	reverse		x	MVA-HANP-103	111616	112056	441	reverse		x	MVA-HANP-103	111616	112056	441	reverse		x
Virion core (Cop-D3R)	D3R	CPXV120	NoF1-115	112287	113000	714	forward	MVA-HANP-104	91789	92490	702	forward		x	MVA-HANP-104	112623	113324	702	forward		x	MVA-HANP-104	112219	112920	702	forward	x		NoF1-115	112163	112876	714	forward		x	MVA-HANP-104	112049	112750	702	forward		x	MVA-HANP-104	112049	112750	702	forward		x
Uracil-DNA glycosylase, DNA polymerase processi vity factor (Cop-D4R)	D4R	CPXV121	NoF1-116	113000	113656	657	forward	MVA-HANP-105	92490	93146	657	forward		x	MVA-HANP-105	113324	113980	657	forward		x	MVA-HANP-105	112920	113576	657	forward	x		NoF1-116	112876	113532	657	forward		x	MVA-HANP-105	112750	113406	657	forward		x	MVA-HANP-105	112750	113406	657	forward		x
NTPase, DNA primase (Cop-D5R)	D5R	CPXV122	NoF1-117	113688	116045	2358	forward	MVA-HANP-106	93178	95535	2358	forward		x	MVA-HANP-106	114012	116369	2358	forward		x	MVA-HANP-106	113608	115965	2358	forward	x		NoF1-117	113564	115921	2358	forward		x	MVA-HANP-106	113438	115795	2358	forward		x	MVA-HANP-106	113438	115795	2358	forward		x
Morphogenesis, VETF-s (early transcription fact or small) (Cop-D6R)	D6R	CPXV123	NoF1-118	116086	117999	1914	forward	MVA-HANP-107	95576	97489	1914	forward		x	MVA-HANP-107	116410	118323	1914	forward		x	MVA-HANP-107	116006	117919	1914	forward	x		NoF1-118	115962	117875	1914	forward		x	MVA-HANP-107	115836	117749	1914	forward		x	MVA-HANP-107	115836	117749	1914	forward		x
RNA polymerase subunit (RPO18) (Cop-D7R)	D7R	CPXV124	NoF1-119	118026	118511	486	forward	MVA-HANP-108	97516	98001	486	forward		x	MVA-HANP-108	118350	118835	486	forward		x	MVA-HANP-108	117946	118431	486	forward	x		NoF1-119	117902	118387	486	forward		x	MVA-HANP-108	117776	118261	486	forward		x	MVA-HANP-108	117776	118261	486	forward		x
Carbonic anhydrase, GAG-binding IMV membrane protein (Cop-D8L)	D8L	CPXV125	NoF1-120	118474	119388	915	reverse	MVA-HANP-109	97964	98878	915	reverse		x	MVA-HANP-109	118798	119712	915	reverse		x	MVA-HANP-109	118394	119308	915	reverse	x		NoF1-120	118350	119264	915	reverse		x	MVA-HANP-109	118224	119138	915	reverse		x	MVA-HANP-109	118224	119138	915	reverse		x
mRNA decapping enzyme (Cop-D9R)	D9R	CPXV126	NoF1-121	119430	120071	642	forward	MVA-HANP-110	98920	99561	642	forward		x	MVA-HANP-110	119754	120395	642	forward		x	MVA-HANP-110	119350	119991	642	forward	x		NoF1-121	119306	119947	642	forward		x	MVA-HANP-110	119180	119821	642	forward		x	MVA-HANP-110	119180	119821	642	forward		x
mRNA decapping enzyme (Cop-D10R)	D10R	CPXV127	NoF1-122	120068	120814	747	forward	MVA-HANP-111	99558	100304	747	forward		x	MVA-HANP-111	120392	121138	747	forward		x	MVA-HANP-111	119988	120734	747	forward	x		NoF1-122	119944	120690	747	forward		x	MVA-HANP-111	119818	120564	747	forward		x	MVA-HANP-111	119818	120564	747	forward		x
ATPase, NPH1 (Cop-D11L)	D11L	CPXV128	NoF1-123	120815	122710	1896	reverse	MVA-HANP-112	100305	102200	1896	reverse		x	MVA-HANP-112	121139	123034	1896	reverse		x	MVA-HANP-112	120735	122630	1896	reverse	x		NoF1-123	120691	122586	1896	reverse		x	MVA-HANP-112	120565	122460	1896	reverse		x	MVA-HANP-112	120565	122460	1896	reverse		x
mRNA capping enzyme small subunit (Cop-D12L)	D12L	CPXV129	NoF1-124	122744	123607	864	reverse	MVA-HANP-113	102235	103098	864	reverse		x	MVA-HANP-113	123069	123932	864	reverse		x	MVA-HANP-113	122665	123528	864	reverse	x		NoF1-124	122620	123483	864	reverse		x	MVA-HANP-113	122495	123358	864	reverse		x	MVA-HANP-113	122495	123358	864	reverse		x
VV_Tan-unkown-16	-	CPXV130	overlap					-
Trimeric virion coat protein (rifampicin res) ( Cop-D13L)	D13L	CPXV131	NoF1-125	123638	125293	1656	reverse	MVA-HANP-114	103129	104784	1656	reverse		x	MVA-HANP-114	123963	125618	1656	reverse	x		NoF1-125	123559	125214	1656	reverse	x		NoF1-125	123514	125169	1656	reverse		x	MVA-HANP-114	123389	125044	1656	reverse	x		NoF1-125	123389	125044	1656	reverse		x
VLTF-2 (late transcription factor 2) (Cop-A1L)	A1L	CPXV132	NoF1-126	125317	125769	453	reverse	MVA-HANP-115	104808	105260	453	reverse		x	MVA-HANP-115	125642	126094	453	reverse	x		NoF1-126	125238	125690	453	reverse	x		NoF1-126	125193	125645	453	reverse		x	MVA-HANP-115	125068	125520	453	reverse	x		NoF1-126	125068	125520	453	reverse		x
VLTF-3 (late transcription factor 3) (Cop-A2L)	A2L	CPXV133	NoF1-127	125790	126464	675	reverse	MVA-HANP-116	105281	105955	675	reverse		x	MVA-HANP-116	126115	126789	675	reverse	x		NoF1-127	125711	126385	675	reverse	x		NoF1-127	125666	126340	675	reverse		x	MVA-HANP-116	125541	126215	675	reverse	x		NoF1-127	125541	126215	675	reverse		x
S-S bond formation pathway protein (Cop-A2.5L)	A2.5L	CPXV134	NoF1-128	126461	126694	234	reverse	MVA-HANP-117	105952	106182	231	reverse		x	MVA-HANP-117	126786	127016	231	reverse	x		NoF1-128	126382	126615	234	reverse	x		NoF1-128	126337	126570	234	reverse		x	MVA-HANP-117	126212	126442	231	reverse	x		NoF1-128	126212	126445	234	reverse		x
P4b precursor (Cop-A3L)	A3L	CPXV135	NoF1-129	126709	128643	1935	reverse	MVA-HANP-118	106197	108131	1935	reverse		x	MVA-HANP-118	127031	128965	1935	reverse		x	MVA-HANP-118	126630	128564	1935	reverse	x		NoF1-129	126585	128519	1935	reverse	x		NoF1-129	126457	128391	1935	reverse	x		NoF1-129	126460	128394	1935	reverse		x
39kDa virion core protein (Cop-A4L)	A4L	CPXV136	NoF1-130	128696	129577	882	reverse	MVA-HANP-119	108184	109002	819	reverse		x	MVA-HANP-119	129018	129836	819	reverse		x	MVA-HANP-119	128617	129435	819	reverse	x		NoF1-130	128572	129453	882	reverse	x		NoF1-130	128444	129325	882	reverse	x		NoF1-130	128447	129328	882	reverse	x
RNA polymerase subunit (RPO19) (Cop-A5R)	A5R	CPXV137	NoF1-131	129615	130109	495	forward	MVA-HANP-120	109040	109534	495	forward		x	MVA-HANP-120	129874	130368	495	forward		x	MVA-HANP-120	129473	129967	495	forward	x		NoF1-131	129491	129985	495	forward	x		NoF1-131	129363	129857	495	forward	x		NoF1-131	129366	129860	495	forward	x
Viral membrane assembly proteins (VMAP), core protein (Cop-A6L)	A6L	CPXV138	NoF1-132	130106	131224	1119	reverse	MVA-HANP-121	109531	110649	1119	reverse		x	MVA-HANP-121	130365	131483	1119	reverse	x		NoF1-132	129964	131082	1119	reverse	x		NoF1-132	129982	131100	1119	reverse	x		NoF1-132	129854	130972	1119	reverse	x		NoF1-132	129857	130975	1119	reverse	x
VETF-L (early transcription factor large) (Cop- A7L)	A7L	CPXV139	NoF1-133	131248	133380	2133	reverse	MVA-HANP-122	110673	112805	2133	reverse		x	MVA-HANP-122	131507	133639	2133	reverse	x		NoF1-133	131106	133238	2133	reverse	x		NoF1-133	131124	133256	2133	reverse	x		NoF1-133	130996	133128	2133	reverse	x		NoF1-133	130999	133131	2133	reverse	x
VITF-3 34kda subunit (Cop-A8R)	A8R	CPXV140	NoF1-134	133434	134300	867	forward	MVA-HANP-123	112859	113725	867	forward	x		NoF1-134	133693	134559	867	forward	x		NoF1-134	133292	134158	867	forward	x		NoF1-134	133310	134176	867	forward	x		NoF1-134	133182	134048	867	forward	x		NoF1-134	133185	134051	867	forward	x
Viral membrane associated, early morphogenesis protein (Cop-A9L)	A9L	CPXV141	NoF1-135	134293	134640	348	reverse	MVA-HANP-124	113718	114002	285	reverse	x		NoF1-135	134552	134899	348	reverse	x		NoF1-135	134151	134498	348	reverse	x		NoF1-135	134169	134516	348	reverse	x		NoF1-135	134041	134388	348	reverse	x		NoF1-135	134044	134391	348	reverse	x
P4a precursor (Cop-A10L)	A10L	CPXV142	NoF1-136	134641	137322	2682	reverse	MVA-HANP-125	114003	116678	2676	reverse	x		NoF1-136	134900	137581	2682	reverse		x	MVA-HANP-125	134499	137174	2676	reverse	x		NoF1-136	134517	137198	2682	reverse	x		NoF1-136	134389	137070	2682	reverse	x		NoF1-136	134392	137073	2682	reverse	x
Viral membrane assembly proteins (VMAP) (Cop-A1 1R)	A11R	CPXV143	NoF1-137	137337	138293	957	forward	MVA-HANP-126	116693	117649	957	forward	x		NoF1-137	137596	138552	957	forward		x	MVA-HANP-126	137189	138145	957	forward	x		NoF1-137	137213	138169	957	forward	x		NoF1-137	137085	138041	957	forward	x		NoF1-137	137088	138044	957	forward		x
Virion core and cleavage processing protein (Cop-A12L)	A12L	CPXV144	NoF1-138	138295	138873	579	reverse	MVA-HANP-127	117651	118214	564	reverse	x		NoF1-138	138554	139132	579	reverse	x		NoF1-138	138147	138728	582	reverse	x		NoF1-138	138171	138749	579	reverse	x		NoF1-138	138043	138621	579	reverse	x		NoF1-138	138046	138624	579	reverse	x
IMV membrane protein, virion maturation (Cop-A13L)	A13L	CPXV145	NoF1-139	138897	139109	213	reverse	MVA-HANP-128	118238	118450	213	reverse	x		NoF1-139	139156	139368	213	reverse	x		NoF1-139	138752	138964	213	reverse	x		NoF1-139	138773	138985	213	reverse	x		NoF1-139	138645	138857	213	reverse	x		NoF1-139	138648	138860	213	reverse	x
Essential IMV membrane protein (Cop-A14L)	A14L	CPXV146	NoF1-140	139217	139489	273	reverse	MVA-HANP-129	118558	118830	273	reverse	x		NoF1-140	139476	139748	273	reverse	x		NoF1-140	139072	139344	273	reverse	x		NoF1-140	139093	139365	273	reverse	x		NoF1-140	138965	139237	273	reverse	x		NoF1-140	138968	139240	273	reverse	x
Non-essential IMV membrane protein (Cop-A14.5L)	A14.5L	CPXV147	NoF1-141	139506	139667	162	reverse	MVA-HANP-130	118847	119008	162	reverse	x		NoF1-141	139765	139926	162	reverse	x		NoF1-141	139361	139522	162	reverse	x		NoF1-141	139382	139543	162	reverse	x		NoF1-141	139254	139415	162	reverse	x		NoF1-141	139257	139418	162	reverse	x
Core protein (Cop-A15L)	A15L	CPXV148	NoF1-142	139657	139941	285	reverse	MVA-HANP-131	118998	119282	285	reverse	x		NoF1-142	139916	140200	285	reverse	x		NoF1-142	139512	139796	285	reverse	x		NoF1-142	139533	139817	285	reverse	x		NoF1-142	139405	139689	285	reverse	x		NoF1-142	139408	139692	285	reverse	x
Myristylated protein, essential for entry|fusion (Cop-A16L)	A16L	CPXV149	NoF1-143	139925	141058	1134	reverse	MVA-HANP-132	119266	120399	1134	reverse	x		NoF1-143	140184	141317	1134	reverse	x		NoF1-143	139780	140913	1134	reverse	x		NoF1-143	139801	140934	1134	reverse	x		NoF1-143	139673	140806	1134	reverse	x		NoF1-143	139676	140809	1134	reverse	x
IMV membrane protein (Cop-A17L)	A17L	CPXV150	NoF1-144	141061	141669	609	reverse	MVA-HANP-133	120402	121013	612	reverse	x		NoF1-144	141320	141928	609	reverse	x		NoF1-144	140916	141524	609	reverse	x		NoF1-144	140937	141545	609	reverse	x		NoF1-144	140809	141417	609	reverse	x		NoF1-144	140812	141420	609	reverse	x
DNA helicase, transcript release factor (Cop-A18R)	A18R	CPXV151	NoF1-145	141684	143165	1482	forward	MVA-HANP-134	121028	122509	1482	forward	x		NoF1-145	141943	143424	1482	forward	x		NoF1-145	141539	143020	1482	forward	x		NoF1-145	141560	143041	1482	forward	x		NoF1-145	141432	142913	1482	forward	x		NoF1-145	141435	142916	1482	forward	x
Zinc finger-like protein (Cop-A19L)	A19L	CPXV152	NoF1-146	143146	143379	234	reverse	MVA-HANP-135	122490	122723	234	reverse	x		NoF1-146	143405	143638	234	reverse	x		NoF1-146	143001	143234	234	reverse	x		NoF1-146	143022	143255	234	reverse	x		NoF1-146	142894	143127	234	reverse	x		NoF1-146	142897	143130	234	reverse	x
IMV membrane protein, entry|fusion complex component (Cop-A21L)	A21L	CPXV153	NoF1-147	143380	143733	354	reverse	MVA-HANP-136	122724	123077	354	reverse	x		NoF1-147	143639	143992	354	reverse	x		NoF1-147	143235	143588	354	reverse	x		NoF1-147	143256	143609	354	reverse	x		NoF1-147	143128	143481	354	reverse	x		NoF1-147	143131	143484	354	reverse	x
DNA polymerase processivity factor (Cop-A20R)	A20R	CPXV154	NoF1-148	143732	145012	1281	forward	MVA-HANP-137	123076	124356	1281	forward	x		NoF1-148	143991	145271	1281	forward	x		NoF1-148	143587	144867	1281	forward	x		NoF1-148	143608	144888	1281	forward	x		NoF1-148	143480	144760	1281	forward	x		NoF1-148	143483	144763	1281	forward	x
Holliday junction resolvase (Cop-A22R)	A22R	CPXV155	NoF1-149	144942	145505	564	forward	MVA-HANP-138	124286	124849	564	forward	x		NoF1-149	145201	145764	564	forward	x		NoF1-149	144797	145360	564	forward	x		NoF1-149	144818	145381	564	forward	x		NoF1-149	144690	145253	564	forward	x		NoF1-149	144693	145256	564	forward	x
VITF-3 45kda subunit (Cop-A23R)	A23R	CPXV156	NoF1-150	145525	146673	1149	forward	MVA-HANP-139	124869	126017	1149	forward	x		NoF1-150	145784	146932	1149	forward	x		NoF1-150	145380	146528	1149	forward	x		NoF1-150	145401	146549	1149	forward	x		NoF1-150	145273	146421	1149	forward	x		NoF1-150	145276	146424	1149	forward	x
RNA polymerase subunit (RPO132) (Cop-A24R)	A24R	rpo132/CPXV157	NoF1-151	146670	150164	3495	forward	MVA-HANP-140	126039	129509	3471	forward	x		NoF1-151	146929	150423	3495	forward		x	MVA-HANP-140	146549	150019	3471	forward	x		NoF1-151	146546	150040	3495	forward	x		NoF1-151	146418	149912	3495	forward	x		NoF1-151	146421	149915	3495	forward	x
A-type inclusion protein (Cop-A25L)	A25L	CPXV158	NoF1-152	150142	153918	3777	reverse	MVA-HANP-141 f	129514	129711	198	reverse	x		NoF1-152	150401	154177	3777	reverse		x	MVA-HANP-141	150024	150221	198	reverse	x		NoF1-152	150018	153794	3777	reverse		x	MVA-HANP-141	149917	150141	225	reverse	x		NoF1-152	149893	153669	3777	reverse		x
Unknown (CPV-B-160)	-	CPXV160	overlap					-														-
P4c precursor (Cop-A26L)	A26L	CPXV161	NoF1-153	153964	155532	1569	reverse	MVA-HANP-142 f	130297	130989	693	reverse	x		NoF1-153	154223	155791	1569	reverse		x	MVA-HANP-142	150807	151499	693	reverse	x		NoF1-153	153840	155411	1572	reverse		x	MVA-HANP-142	150727	151419	693	reverse	x		NoF1-153	153715	155283	1569	reverse		x
IMV surface protein, fusion protein (Cop-A27L)	A27L	CPXV162	NoF1-154	155584	155916	333	reverse	MVA-HANP-143	131039	131371	333	reverse	x		NoF1-154	155843	156175	333	reverse		x	MVA-HANP-143	151549	151881	333	reverse	x		NoF1-154	155463	155795	333	reverse	x		NoF1-154	151471	151803	333	reverse	x		NoF1-154	155335	155667	333	reverse		x
IMV MP|Virus entry (Cop-A28L)	A28L	CPXV163	NoF1-155	155917	156357	441	reverse	MVA-HANP-144	131372	131812	441	reverse	x		NoF1-155	156176	156616	441	reverse		x	MVA-HANP-144	151882	152322	441	reverse	x		NoF1-155	155796	156236	441	reverse	x		NoF1-155	151804	152244	441	reverse	x		NoF1-155	155668	156108	441	reverse		x
RNA polymerase subunit (RPO35) (Cop-A29L)	A29L	CPXV164	NoF1-156	156358	157275	918	reverse	MVA-HANP-145	131813	132730	918	reverse	x		NoF1-156	156617	157534	918	reverse		x	MVA-HANP-145	152323	153240	918	reverse	x		NoF1-156	156237	157154	918	reverse	x		NoF1-156	152245	153162	918	reverse	x		NoF1-156	156109	157026	918	reverse		x
IMV protein (Cop-A30L)	A30L	CPXV165	NoF1-157	157238	157468	231	reverse	MVA-HANP-146	132693	132926	234	reverse	x		NoF1-157	157497	157727	231	reverse		x	MVA-HANP-146	153203	153436	234	reverse	x		NoF1-157	157117	157347	231	reverse	x		NoF1-157	153125	153355	231	reverse	x		NoF1-157	156989	157219	231	reverse		x
Viral membrane assembly proteins (VMAP) (Cop-A30.5L)	A30.5L	165.5	NoF1-158	157501	157629	129	reverse	MVA-HANP-147	132959	133087	129	reverse	x		NoF1-158	157760	157888	129	reverse		x	MVA-HANP-147	153469	153597	129	reverse	x		NoF1-158	157380	157508	129	reverse	x		NoF1-158	153388	153516	129	reverse	x		NoF1-158	157252	157380	129	reverse		x
Hypothetical protein (Cop-A31R)	A31R	CPXV166	NoF1-159	157628	158041	414	forward	MVA-HANP-148	133086	133463	378	forward	x		NoF1-159	157887	158300	414	forward		x	MVA-HANP-148	153596	153973	378	forward	x		NoF1-159	157507	157920	414	forward	x		NoF1-159	153515	153928	414	forward	x		NoF1-159	157379	157792	414	forward		x
ATPase|DNA packaging protein (Cop-A32L)	A32L	CPXV167	NoF1-160	158011	158820	810	reverse	MVA-HANP-149	133433	134242	810	reverse	x		NoF1-160	158270	159079	810	reverse		x	MVA-HANP-149	153943	154752	810	reverse	x		NoF1-160	157890	158699	810	reverse	x		NoF1-160	153898	154707	810	reverse	x		NoF1-160	157762	158571	810	reverse		x
EEV membrane phosphoglycoprotein, C-type lectin -like domain (Cop-A33R)	A33R	CPXV168	NoF1-161	158938	159513	576	forward	MVA-HANP-150	134360	134917	558	forward	x		NoF1-161	159197	159772	576	forward		x	MVA-HANP-150	154870	155427	558	forward	x		NoF1-161	158817	159392	576	forward	x		NoF1-161	154825	155400	576	forward	x		NoF1-161	158689	159264	576	forward		x
C-type lectin-like IEV|EEV glycoprotein (Cop-A34R)	A34R	CPXV169	NoF1-162	159537	160043	507	forward	MVA-HANP-151	134941	135447	507	forward	x		NoF1-162	159796	160302	507	forward		x	MVA-HANP-151	155451	155957	507	forward	x		NoF1-162	159416	159922	507	forward	x		NoF1-162	155424	155930	507	forward	x		NoF1-162	159288	159794	507	forward		x
VV-Cop-A ORF M	-	CPXV170	overlap					-														-
MHC class II antigen presentation inhibitor (Cop-A35R)	A35R	CPXV171	NoF1-163	160089	160619	531	forward	MVA-HANP-152	135491	136021	531	forward	x		NoF1-163	160348	160878	531	forward		x	MVA-HANP-152	156001	156531	531	forward	x		NoF1-163	159968	160498	531	forward	x		NoF1-163	155976	156506	531	forward	x		NoF1-163	159840	160370	531	forward		x
IEV transmembrane phosphoprotein (Cop-A36R)	A36R	CPXV172	NoF1-164	160683	161351	669	forward	MVA-HANP-153	136088	136714	627	forward	x		NoF1-164	160942	161610	669	forward		x	MVA-HANP-153	156598	157224	627	forward	x		NoF1-164	160562	161230	669	forward	x		NoF1-164	156570	157238	669	forward	x		NoF1-164	160434	161102	669	forward		x
Hypothetical protein (Cop-A37R)	A37R	CPXV173	NoF1-165	161418	162209	792	forward	MVA-HANP-154	136778	137569	792	forward	x		NoF1-165	161677	162468	792	forward		x	MVA-HANP-154	157288	158079	792	forward	x		NoF1-165	161297	162088	792	forward	x		NoF1-165	157305	158096	792	forward	x		NoF1-165	161169	161960	792	forward		x
Unknown (Gar-A43R)	-	CPXV174	NoF1-166	162317	162502	186	forward	-					x		NoF1-166	162576	162761	186	forward			-					x		NoF1-166	162196	162381	186	forward	x		NoF1-166	158204	158389	186	forward	x		NoF1-166	162068	162253	186	forward
CD47-like, integral membrane protein (Cop-A38L)	A38L	CPXV175	NoF1-167	162499	163332	834	reverse	MVA-HANP-155	137829	138662	834	reverse	x		NoF1-167	162758	163591	834	reverse		x	MVA-HANP-155	158339	159172	834	reverse	x		NoF1-167	162378	163211	834	reverse	x		NoF1-167	158386	159219	834	reverse	x		NoF1-167	162250	163083	834	reverse		x
Semaphorin (Cop-A39R)	A39R	CPXV176	NoF1-168	163348	164559	1212	forward	MVA-HANP-156 f	138679	138930	252	forward	x		NoF1-168	163607	164818	1212	forward		x	MVA-HANP-156	159189	159440	252	forward	x		NoF1-168	163227	164438	1212	forward	x		NoF1-168	159235	160446	1212	forward	x		NoF1-168	163099	164310	1212	forward		x
								MVA-HANP-157 f	139236	139868	633	forward									x	MVA-HANP-157	159746	160378	633	forward																							x
Lectin homolog (Cop-A40R)	A40R	CPXV177	NoF1-169	164581	165063	483	forward	MVA-HANP-158	139894	140400	507	forward		x	MVA-HANP-158	164844	165350	507	forward		x	MVA-HANP-158	160404	160910	507	forward	x		NoF1-169	164460	164942	483	forward	x		NoF1-169	160468	160950	483	forward	x		NoF1-169	164332	164814	483	forward		x
Chemokine binding protein (Cop-A41L)	A41L	CPXV178	NoF1-170	165161	165823	663	reverse	MVA-HANP-159	140439	141098	660	reverse		x	MVA-HANP-159	165389	166048	660	reverse		x	MVA-HANP-159	160949	161608	660	reverse	x		NoF1-170	165040	165702	663	reverse	x		NoF1-170	161048	161710	663	reverse	x		NoF1-170	164912	165574	663	reverse		x
Profilin-like protein, ATI-localized (Cop-A42R)	A42R	CPXV179	NoF1-171	166002	166403	402	forward	MVA-HANP-160	141270	141656	387	forward		x	MVA-HANP-160	166220	166606	387	forward		x	MVA-HANP-160	161780	162166	387	forward	x		NoF1-171	165881	166282	402	forward	x		NoF1-171	161889	162290	402	forward	x		NoF1-171	165753	166154	402	forward		x
Type I membrane glycoprotein (Cop-A43R)	A43R	CPXV180	NoF1-172	166441	167022	582	forward	MVA-HANP-161	141694	142266	573	forward		x	MVA-HANP-161	166644	167216	573	forward		x	MVA-HANP-161	162204	162776	573	forward	x		NoF1-172	166320	166901	582	forward	x		NoF1-172	162328	162909	582	forward	x		NoF1-172	166192	166773	582	forward	x
Hypothetical protein (Cop-A43.5R)	A43.5R	CPXV181	NoF1-173	167025	167270	246	forward	MVA-HANP-162	142274	142510	237	forward		x	MVA-HANP-162	167224	167460	237	forward		x	MVA-HANP-162	162784	163020	237	forward	x		NoF1-173	166904	167149	246	forward	x		NoF1-173	162912	163157	246	forward	x		NoF1-173	166776	167021	246	forward	x
3 beta-hydroxysteroid dehydrogenase|delta 5->4 isomerase (Cop-A44L)	A44L	CPXV182	NoF1-174	167362	168402	1041	reverse	MVA-HANP-163	142610	143650	1041	reverse		x	MVA-HANP-163	167560	168600	1041	reverse		x	MVA-HANP-163	163120	164160	1041	reverse	x		NoF1-174	167241	168281	1041	reverse		x	MVA-HANP-163	163249	164289	1041	reverse	x		NoF1-174	167113	168153	1041	reverse	x
Inactive Cu-Zn superoxide dismutase-like virion protein (Cop-A45R)	A45R	CPXV183	NoF1-175	168449	168826	378	forward	MVA-HANP-164	143697	144062	366	forward	x		NoF1-175	168647	169024	378	forward		x	MVA-HANP-164	164207	164572	366	forward	x		NoF1-175	168328	168705	378	forward		x	MVA-HANP-164	164336	164701	366	forward	x		NoF1-175	168200	168577	378	forward	x
IL-1|TLR signaling inhibitor (Cop-A46R)	A46R	CPXV184	NoF1-176	168816	169538	723	forward	MVA-HANP-165	144052	144774	723	forward	x		NoF1-176	169014	169736	723	forward		x	MVA-HANP-165	164562	165284	723	forward	x		NoF1-176	168695	169417	723	forward		x	MVA-HANP-165	164691	165413	723	forward	x		NoF1-176	168567	169289	723	forward	x
Immunoprevalent protein (Cop-A47L)	A47L	CPXV185	NoF1-177	169674	170408	735	reverse	MVA-HANP-166	144822	145538	717	reverse	x		NoF1-177	169872	170591	720	reverse		x	MVA-HANP-166	165332	166048	717	reverse	x		NoF1-177	169553	170287	735	reverse		x	MVA-HANP-166	165461	166177	717	reverse	x		NoF1-177	169425	170159	735	reverse	x
Thymidylate kinase (Cop-A48R)	A48R	CPXV186	NoF1-178	170281	171123	843	forward	MVA-HANP-167	145637	146251	615	forward		x	MVA-HANP-167	170690	171304	615	forward		x	MVA-HANP-167	166147	166761	615	forward	x		NoF1-178	170160	171002	843	forward		x	MVA-HANP-167	166276	166890	615	forward	x		NoF1-178	170032	170874	843	forward	x
Putative phosphotransferase|anion transport pro tein (Cop-A49R)	A49R	CPXV187	NoF1-179	171172	171660	489	forward	MVA-HANP-168	146275	146763	489	forward		x	MVA-HANP-168	171328	171816	489	forward		x	MVA-HANP-168	166785	167273	489	forward	x		NoF1-179	171051	171539	489	forward		x	MVA-HANP-168	166914	167402	489	forward	x		NoF1-179	170923	171411	489	forward	x
ATP-dependent DNA ligase (Cop-A50R)	A50R	CPXV188	NoF1-180	171693	173357	1665	forward	MVA-HANP-169	146795	148453	1659	forward		x	MVA-HANP-169	171848	173506	1659	forward		x	MVA-HANP-169	167305	168963	1659	forward	x		NoF1-180	171572	173236	1665	forward		x	MVA-HANP-169	167434	169092	1659	forward	x		NoF1-180	171444	173108	1665	forward	x
Hypothetical protein (Cop-A51R)	A51R	CPXV189	NoF1-181	173410	174414	1005	forward	MVA-HANP-170	148499	149644	1146	forward		x	MVA-HANP-170	173559	174716	1158	forward		x	MVA-HANP-170	169009	170154	1146	forward	x		NoF1-181	173289	174293	1005	forward		x	MVA-HANP-170	169138	170283	1146	forward		x	MVA-HANP-170	173154	174299	1146	forward	x
Toll|IL-1 receptor-like protein, IL-1, NFkB signalling inhibitor (Cop-A52R)	A52R	CPXV190	NoF1-182	174483	175055	573	forward	-														-					x		NoF1-182	174362	174934	573	forward															x
TNF receptor (CrmC) (Cop-A53R)	A53R	CrmC/CPXV191	-					-														-
CPV-B-192	-	CPXV192	NoF1-183	175819	175989	171	forward	-														-					x		NoF1-183	175698	175868	171	forward															x
BTB Kelch-domain containing protein; CRL complex (Cop-A55R)	A55R	CPXV193	NoF1-184	176193	177884	1692	forward	-														-					x		NoF1-184	176072	177763	1692	forward															x
Hemagglutinin (Cop-A56R)	A56R	CPXV194	NoF1-185	177936	178850	915	forward	MVA-HANP-171	152967	153914	948	forward									x	MVA-HANP-171	173477	174424	948	forward	x		NoF1-185	177815	178729	915	forward		x	MVA-HANP-171	173605	174552	948	forward		x	MVA-HANP-171	177621	178568	948	forward	x
Guanylate kinase (Cop-A56.5R)	A57R	CPXV195	NoF1-186	178867	179460	594	forward	MVA-HANP-172 f	154210	154503	294	forward		x	MVA-HANP-172	176149	176442	294	forward		x	MVA-HANP-172	174720	175013	294	forward	x		NoF1-186	178746	179339	594	forward		x	MVA-HANP-172	174848	175141	294	forward	x		NoF1-186	178586	178699	114	forward	x
Ser|Thr Kinase (Cop-B1R)	B1R	CPXV196	NoF1-187	179610	180509	900	forward	MVA-HANP-173	154654	155556	903	forward		x	MVA-HANP-173	176593	177495	903	forward		x	MVA-HANP-173	175164	176066	903	forward	x		NoF1-187	179489	180388	900	forward		x	MVA-HANP-173	175292	176194	903	forward	x		NoF1-187	179318	180217	900	forward	x
Schlafen (Cop-B2R)	B2R	CPXV197	NoF1-188	180579	182096	1518	forward	MVA-HANP-174 f	155695	155985	291	forward		x	MVA-HANP-174	177634	177924	291	forward		x	MVA-HANP-174	176205	176495	291	forward	x		NoF1-188	180458	181975	1518	forward		x	MVA-HANP-174	176333	176623	291	forward	x		NoF1-188	180287	181804	1518	forward	x
								MVA-HANP-175 f	155840	156271	432	forward		x	MVA-HANP-175	177779	178210	432	forward		x	MVA-HANP-175	176350	176781	432	forward									x	MVA-HANP-175	176478	176909	432	forward
	B3R							MVA-HANP-176	156468	157007	540	forward		x	MVA-HANP-176	178407	178946	540	forward		x	MVA-HANP-176	176978	177517	540	forward									x	MVA-HANP-176	177106	177645	540	forward
Ankyrin (Cop-B4R)	B4R	CPXV198	NoF1-189	182360	184045	1686	forward	MVA-HANP-177 f	157234	157767	534	forward		x	MVA-HANP-177	179173	179706	534	forward		x	MVA-HANP-177	177744	178277	534	forward	x		NoF1-189	182239	183924	1686	forward		x	MVA-HANP-177	177872	178405	534	forward	x		NoF1-189	182068	183753	1686	forward	x
								MVA-HANP-178 f	157658	158887	1230	forward		x	MVA-HANP-178	179597	180826	1230	forward		x	MVA-HANP-178	178168	179397	1230	forward									x	MVA-HANP-178	178296	179525	1230	forward
EEV type-1 membrane glycoprotein, protective an tigen (Cop-B5R)	B5R	CPXV199	NoF1-190	184149	185102	954	forward	MVA-HANP-179	158975	159928	954	forward		x	MVA-HANP-179	180914	181867	954	forward		x	MVA-HANP-179	179485	180438	954	forward	x		NoF1-190	184028	184981	954	forward		x	MVA-HANP-179	179613	180566	954	forward	x		NoF1-190	183857	184810	954	forward	x
Ankyrin-like protein (Cop-B6R)	B6R	CPXV200	NoF1-191	185201	185500	300	forward	MVA-HANP-180	160025	160546	522	forward		x	MVA-HANP-180	181964	182485	522	forward		x	MVA-HANP-180	180535	181056	522	forward	x		NoF1-191	185080	185379	300	forward		x	MVA-HANP-180	180663	181184	522	forward	x		NoF1-191	184909	185208	300	forward	x
Virulence, ER resident (Cop-B7R)	B7R	CPXV201	NoF1-192	185774	186319	546	forward	MVA-HANP-181	160584	161117	534	forward		x	MVA-HANP-181	182523	183056	534	forward		x	MVA-HANP-181	181094	181627	534	forward	x		NoF1-192	185653	186198	546	forward		x	MVA-HANP-181	181222	181755	534	forward	x		NoF1-192	185482	186027	546	forward	x
Soluble IFN-g receptor-like protein (Cop-B8R)	B8R	CPXV202	NoF1-193	186371	187171	801	forward	MVA-HANP-182 f	161172	161852	681	forward		x	MVA-HANP-182	183111	183814	704	forward		x	MVA-HANP-182	181682	182362	681	forward	x		NoF1-193	186250	187050	801	forward		x	MVA-HANP-182	181810	182490	681	forward	x		NoF1-193	186079	186879	801	forward	x
ER-localized apoptosis regulator (Cop-B9R)	B9R	CPXV203	NoF1-194	187192	187929	738	forward	MVA-HANP-183	162009	162227	219	forward	x		NoF1-194	183890	184627	738	forward		x	MVA-HANP-183	182519	182737	219	forward	x		NoF1-194	187071	187808	738	forward		x	MVA-HANP-183	182647	182865	219	forward	x		NoF1-194	186900	187637	738	forward	x
Kelch-like protein (Cop-B10R)	B10R	CPXV204	NoF1-195	188076	189581	1506	forward	MVA-HANP-184	162190	162666	477	forward	x		NoF1-195	184774	186279	1506	forward		x	MVA-HANP-184	182700	183200	501	forward	x		NoF1-195	187955	189460	1506	forward		x	MVA-HANP-184	182828	183304	477	forward	x		NoF1-195	187784	189289	1506	forward	x
Hypothetical protein (Cop-B11R)	B11R	CPXV205	NoF1-196	189663	189887	225	forward	MVA-HANP-185	162738	162962	225	forward	x		NoF1-196	186361	186585	225	forward	x		NoF1-196	183282	183506	225	forward	x		NoF1-196	189542	189766	225	forward		x	MVA-HANP-185	183376	183600	225	forward	x		NoF1-196	189371	189595	225	forward	x
Ser|Thr Kinase (Cop-B12R)	B12R	CPXV206	NoF1-197	189954	190817	864	forward	MVA-HANP-186	163029	163880	852	forward	x		NoF1-197	186652	187515	864	forward	x		NoF1-197	183573	184436	864	forward	x		NoF1-197	189833	190696	864	forward		x	MVA-HANP-186	183667	184518	852	forward	x		NoF1-197	189662	190525	864	forward	x
Serpin 1,2,3 (Cop-K2L)	B13R	CrmA/CPXV207	NoF1-198	190914	191948	1035	forward	MVA-HANP-187 f	163988	164338	351	forward	x		NoF1-198	187612	188646	1035	forward	x		NoF1-198	184533	185567	1035	forward	x		NoF1-198	190793	191827	1035	forward		x	MVA-HANP-187	184626	184976	351	forward	x		NoF1-198	190622	191656	1035	forward	x
	B14R							MVA-HANP-188 f	164313	164981	669	forward																							x	MVA-HANP-188	184951	185619	669	forward
Hypothetical protein (Cop-C16L)	B15R	CPXV208	NoF1-199	192079	192528	450	forward	MVA-HANP-189	165057	165488	432	forward	x		NoF1-199	188777	189226	450	forward	x		NoF1-199	185698	186147	450	forward	x		NoF1-199	191958	192407	450	forward		x	MVA-HANP-189	185695	186126	432	forward	x		NoF1-199	191787	192236	450	forward	x
IL-1 beta receptor (Cop-B16R)	B16R	CPXV209	NoF1-200	192612	193589	978	forward	MVA-HANP-190	165572	166552	981	forward	x		NoF1-200	189310	190287	978	forward	x		NoF1-200	186231	187208	978	forward	x		NoF1-200	192491	193468	978	forward		x	MVA-HANP-190	186210	187190	981	forward	x		NoF1-200	192320	193297	978	forward	x
IL-1 beta inhibitor (Cop-B17L)	B17L	CPXV210	NoF1-201	193637	194659	1023	reverse	MVA-HANP-191	166598	167620	1023	reverse	x		NoF1-201	190335	191357	1023	reverse	x		NoF1-201	187256	188278	1023	reverse	x		NoF1-201	193516	194538	1023	reverse		x	MVA-HANP-191	187236	188258	1023	reverse	x		NoF1-201	193345	194367	1023	reverse	x
Ankyrin (Cop-B18R)	B18R	CPXV211	NoF1-202	194801	196525	1725	forward	MVA-HANP-192	167760	169484	1725	forward	x		NoF1-202	191499	193223	1725	forward	x		NoF1-202	188420	190144	1725	forward	x		NoF1-202	194680	196404	1725	forward		x	MVA-HANP-192	188398	190122	1725	forward	x		NoF1-202	194509	196233	1725	forward	x
IFN-alpha|beta receptor glycoprotein (Cop-B19R)	B19R	CPXV212	NoF1-203	196544	197641	1098	forward	MVA-HANP-193 f	169550	170254	705	forward	x		NoF1-203	193242	194339	1098	forward	x		NoF1-203	190163	191260	1098	forward	x		NoF1-203	196423	197520	1098	forward		x	MVA-HANP-193	190188	190892	705	forward	x		NoF1-203	196252	197349	1098	forward	x
Ankyrin (Cop-B20R)	B20R	CPXV213	NoF1-204	197702	200059	2358	forward	-					x		NoF1-204	194400	196757	2358	forward	x		NoF1-204	191321	193678	2358	forward	x		NoF1-204	197581	199938	2358	forward								x		NoF1-204	197410	199767	2358	forward	x
CPV-B-214	-	CPXV214	overlap					-														overlap
kelch-like protein (EVM-167)	-	CPXV215	NoF1-205	200162	201835	1674	forward	-					x		NoF1-205	196860	198533	1674	forward	x		NoF1-205	193781	195454	1674	forward	x		NoF1-205	200041	201714	1674	forward								x		NoF1-205	199870	201543	1674	forward	x
Hypothetical protein (Cop-C11.5R)	C11.5R	CPXV216	-					-														-
Serpin 1,2,3 (Cop-K2L)	C12L	CPXV217	NoF1-206	202015	203124	1110	forward	-					x		NoF1-206	198713	199822	1110	forward	x		NoF1-206	195634	196743	1110	forward	x		NoF1-206	201894	203003	1110	forward								x		NoF1-206	201723	202832	1110	forward	x
Hypothetical protein (Cop-C14L)	C14L	CPXV218	NoF1-207	203301	203882	582	forward	-					x		NoF1-207	199999	200580	582	forward	x		NoF1-207	196920	197501	582	forward	x		NoF1-207	203180	203761	582	forward								x		NoF1-207	203009	203590	582	forward	x
Surface glycoprotein	-	CPXV219	NoF1-208	204128	209893	5766	forward	MVA-HANP-194 f	170753	170965	213	forward	x		NoF1-208	200826	206591	5766	forward	x		NoF1-208	197747	203512	5766	forward	x		NoF1-208	204007	209772	5766	forward		x	MVA-HANP-194	191391	191603	213	forward	x		NoF1-208	203836	209601	5766	forward	x
Ankyrin (Cop-C19L)	C19L	CPXV220	NoF1-209	210110	211915	1806	forward	-					x		NoF1-209	206808	208613	1806	forward	x		NoF1-209	203729	205534	1806	forward	x		NoF1-209	209989	211794	1806	forward								x		NoF1-209	209818	211623	1806	forward	x
TNF receptor (CrmD)	-	CPXV221	NoF1-210	211922	212890	969	forward	-					x		NoF1-210	208620	209588	969	forward	x		NoF1-210	205541	206509	969	forward	x		NoF1-210	211801	212769	969	forward								x		NoF1-210	211630	212598	969	forward	x
Hypothetical protein (Cop-C16L)	B22R	CPXV222	NoF1-211	213564	214025	462	forward	MVA-HANP-195	171448	172014	567	forward	x		NoF1-211	210262	210723	462	forward	x		NoF1-211	207183	207644	462	forward	x		NoF1-211	213443	213904	462	forward		x	MVA-HANP-195	192086	192652	567	forward	x		NoF1-211	213272	213733	462	forward	x
Ankyrin (Cop-C17L)	B23R/C17L	CPXV223	NoF1-212	214240	216246	2007	forward	MVA-HANP-196 f	172082	172783	702	forward	x		NoF1-212	210936	212942	2007	forward	x		NoF1-212	207859	209865	2007	forward	x		NoF1-212	214119	216125	2007	forward	x		NoF1-212	192869	194875	2007	forward	x		NoF1-212	213948	215954	2007	forward	x
								MVA-HANP-197 f	172860	173168	309	forward
Ankyrin-like repeat containing protein	-	CPXV224	NoF1-213	216286	216375	90	forward	-					x		NoF1-213	212982	213071	90	forward	x		NoF1-213	209905	209994	90	forward	x		NoF1-213	216165	216254	90	forward	x		NoF1-213	194915	195004	90	forward	x		NoF1-213	215994	216083	90	forward	x
Ankyrin (Cop-C19L)	B25R/C19L	CPXV225	NoF1-214	216457	218223	1767	forward	MVA-HANP-198 f	173856	174386	531	forward	x		NoF1-214	213153	214919	1767	forward	x		NoF1-214	210076	211842	1767	forward	x		NoF1-214	216336	218102	1767	forward	x		NoF1-214	195086	196852	1767	forward	x		NoF1-214	216165	217931	1767	forward	x
TNF receptor (CrmB) (Cop-C22L)	B28R/C22L	crmB/CPXV226	NoF1-215	218301	219374	1074	forward	-					x		NoF1-215	214997	216070	1074	forward	x		NoF1-215	211920	212993	1074	forward	x		NoF1-215	218180	219253	1074	forward	x		NoF1-215	196930	198003	1074	forward	x		NoF1-215	218009	219082	1074	forward	x
Chemokine binding protein (Cop-C23L)	B29R/C23L	vCCI/CPXV227	NoF1-216	219448	220185	738	forward	MVA-HANP-199 f	174818	175228	411	forward	x		NoF1-216	216144	216881	738	forward	x		NoF1-216	213067	213804	738	forward	x		NoF1-216	219327	220064	738	forward	x		NoF1-216	198077	198802	726	forward	x		NoF1-216	219156	219893	738	forward	x
CPV-B-002	-	CPXV228	NoF1-217	220214	220441	228	forward	-					x		NoF1-217	216910	217137	228	forward	x		NoF1-217	213833	214060	228	forward	x		NoF1-217	220093	220320	228	forward								x		NoF1-217	219922	220149	228	forward	x
f = CDS was fragmented, disrupted or partially deleted
[truncated: 47 more columns]

## Sheet: Suppl.Table4
Supplementary Table S4. Number of recombination breakpoints along the genome of progeny viruses
Experiment			RDP4		Simplot		Manually
		Virus	Core	ITR	Core	ITR	Core	ITR
Co-infection	CPXV-NO-F1/ MVA-HANP	V-Rec1	10	-	14	-	14	-
	Superinfection 1 (CPXV-NO-F1/ MVA-HANP 4h)	V-Rec2	20	-	20	-	20	-
		V-Rec3	-	-	2	-	2	-
	Superinfection 2 (MVA-HANP/ CPXV-NO-F1-4h)	V-Rec4	7	1	9	3	9	3
		V-Rec5	6	-	6	-	6	-
		V-Rec6	4	-	8	-	8	-
	Superinfection 3 (CPXV-NO-F1/ MVA-HANP-6h)	V-Rec7	8	2	14	2	14	2
		V-Rec8	12	-	22	-	22	-
		V-Rec9	-	-	-	-	-	-
		V-Rec10	6	-	10	-	12	-
		V-Rec11	2	-	4	2	8	2
	Superinfection 4 (MVA-HANP/ CPXV-NO-F1-6h)	V-Rec12	6	-	9	1	11	1

## Sheet: Suppl.Table5
Supplementary Table S5. Number of CDS derived from the parental viruses (CPXV-NoF1 and MVA-HANP) in the progeny viruses
Experiment		Virus	CDS from CPXV-NoF1	CDS from MVA-HANP
Co-infection	CPXV-NO-F1/ MVA-HANP	V-Rec1	173	43
Superinfection	Superinfection 1 (CPXV-NO-F1/ MVA-HANP 4h)	V-Rec2	104	116
		V-Rec3	217	0
	Superinfection 2 (MVA-HANP/ CPXV-NO-F1-4h)	V-Rec4	159	51
		V-Rec5	199	15
		V-Rec6	179	38
	Superinfection 3 (CPXV-NO-F1/ MVA-HANP-6h)	V-Rec7	168	45
		V-Rec8	153	65
		V-Rec9	217	0
		V-Rec10	173	25
		V-Rec11	171	41
	Superinfection 4 (MVA-HANP/ CPXV-NO-F1-6h)	V-Rec12	83	114
*V-Rec3 did not contain MVA-HANP CDS but it had a small recombination region from MVA-HANP

## Sheet: Suppl.Table6
Supplementary Table S6. List of single-nucleotide mutations (SNMs), insertions and deletions detected in the progeny viruses
Experiment		Virus	Type	Progeny Genome	Parental genome	Location (bp)	Length (bp)	CDS
Co-infection	CPXV-NOF1/ MVA-HANP	V-Rec1	deletion	HA transgene, partial NP transgene	HA-NP transgenes	14748-31510	3161	-
			nsSNM	A	C	205360	1	NoF1-208 (CPXV-Br219)
	Superinfection 1 (CPXV-NO-F1/ MVA-HANP 4h)	V-Rec3	insertion	ATC	-	154305-154307	3	NoF1-153 (VACV-Cop A26L)
	Superinfection 2 (MVA-HANP/ CPXV-NO-F1-4h)	V-Rec4	insertion	GT	-	7446-7447	2	Intergenic region
			deletion	-	T	172281	1	Intergenic region
			insertion	CA	-	193258-193259	2	Intergenic region
		V-Rec5	deletion	-	T	176169	1	Intergenic region
		V-Rec6	insertion	GT	-	7656-7657	2	Intergenic region
			insertion	AC	-	210478-210479	2	Intergenic region
	Superinfection 3 (CPXV-NO-F1/ MVA-HANP-6h)	V-Rec7	deletion	-	T	181562	1	Intergenic region
		V-Rec8	deletion	-	T	172509	1	Intergenic region
		V-Rec9	insertion	AGTG	-	7172-7175	4	Intergenic region
			nsSNM	A	C	8097	1	NoF1-008 (VACV-Cop N2L)
			nsSNM	A	G	42301	1	NoF1-040 (VACV-Cop K2L)
			insertion	CTCA	-	213994-213997	4	Intergenic region
		V-Rec10	deletion	-	long	13660	16761	NoF1-015 - NoF1-028 (CPXV-Br016 - CPXV-Br029)
			deletion	-	GGTGTAAGAATAGGAGCAGTACTACTA	111707	27	VACV-Cop A4L
			deletion	-	T	158466	1	Intergenic region
		V-Rec11	deletion	-	T	176071	1	Intergenic region
	Superinfection 4 (MVA-HANP/ CPXV-NO-F1-6h)	V-Rec12	deletion	-	long	13654	16761	NoF1-015 - NoF1-028 (CPXV-Br016 - CPXV-Br029)
			insertion	A	-	126518	1	Intergenic region
			deletion	-	T	151622	1	Intergenic region
